# Supplementary material for: Structural insights into tecovirimat antiviral activity and poxvirus resistance
Source: Nat Microbiol. 2025 Feb 12;10(3):734–48. doi: 10.1038/s41564-025-01936-6 (PMC11879855; doi:10.1038/s41564-025-01936-6)
Supplement: Supplementary file 5 — Raw data for mass photometry, AUC and drug inhibition assays. [file 41564_2025_1936_MOESM5_ESM.xlsx]

## Sheet: PanelA-AUC
S	F13-WT	F13-WT+TPOXX
0	0.011553	0.0211933
0.1	2.37e-09	11.7639
0.2	7.42e-16	0.176402
0.3	6.73e-16	0.00072252
0.4	5.2e-16	2.47e-06
0.5	9.47e-14	1.39e-08
0.6	7e-14	2.04e-10
0.7	2.14e-15	9.94e-12
0.8	6.65e-14	1.79e-12
0.9	3.77e-15	1.17e-12
1	2.37e-16	2.47e-12
1.1	8.26e-16	1.39e-11
1.2	1.53e-13	1.65e-10
1.3	2.46e-09	3.19e-09
1.4	4.98e-06	7.83e-08
1.5	0.00127261	1.94e-06
1.6	0.0433864	3.99e-05
1.7	0.258479	0.00059069
1.8	0.400943	0.00566423
1.9	0.247793	0.0330232
2	0.0919897	0.114344
2.1	0.0299253	0.235681
2.2	0.0111403	0.299643
2.3	0.00630402	0.238838
2.4	0.0058762	0.126719
2.5	0.00558718	0.047406
2.6	0.010182	0.0134716
2.7	0.0234837	0.0031424
2.8	0.0672862	0.00063045
2.9	0.208675	0.00012079
3	0.400777	2.41e-05
3.1	0.872761	5.51e-06
3.2	1.15361	1.57e-06
3.3	1.53072	6.14e-07
3.4	1.60003	3.52e-07
3.5	1.29682	3.15e-07
3.6	0.584347	4.52e-07
3.7	0.410063	1.05e-06
3.8	0.313267	3.81e-06
3.9	0.277753	2.01e-05
4	0.296111	0.00013947
4.1	0.306853	0.00113637
4.2	0.403673	0.00945819
4.3	0.526091	0.0682639
4.4	0.729866	0.377942
4.5	0.76586	1.426
4.6	0.651362	3.21427
4.7	0.502576	4.24068
4.8	0.298984	2.94187
4.9	0.120372	1.3354
5	0.0393561	0.372472
5.1	0.0133709	0.0761728
5.2	0.00343236	0.0116293
5.3	0.00128818	0.0014938
5.4	0.00041763	0.00019467
5.5	0.00017684	2.8e-05
5.6	0.00011456	5.06e-06
5.7	0.00011003	1.27e-06
5.8	0.00010041	4.33e-07
5.9	0.00017902	2.28e-07
6	0.00032944	1.78e-07
6.1	0.00115831	1.97e-07
6.2	0.00306387	3.1e-07
6.3	0.0095685	6.54e-07
6.4	0.0193136	1.73e-06
6.5	0.038965	5.26e-06
6.6	0.0622919	1.78e-05
6.7	0.0751942	6.23e-05
6.8	0.0875361	0.00021084
6.9	0.0778208	0.00066341
7	0.0552355	0.00186755
7.1	0.0355716	0.0046589
7.2	0.0231131	0.00995668
7.3	0.0135708	0.0183526
7.4	0.00883555	0.0285656
7.5	0.00582497	0.0389655
7.6	0.00433147	0.0462979
7.7	0.0032404	0.0485806
7.8	0.00291852	0.0468433
7.9	0.0025569	0.041944
8	0.00291015	0.0350927
8.1	0.00313818	0.0285912
8.2	0.00399466	0.0227256
8.3	0.00461166	0.0181923
8.4	0.00572696	0.0142327
8.5	0.00734446	0.0114771
8.6	0.0101077	0.00953241
8.7	0.012548	0.0082044
8.8	0.0154682	0.00720586
8.9	0.0212212	0.00652267
9	0.0271718	0.00603075
9.1	0.031647	0.00581812
9.2	0.0371096	0.00569421
9.3	0.0382324	0.00576483
9.4	0.037238	0.00590095
9.5	0.0291325	0.00612532
9.6	0.0166621	0.00650662
9.7	0.00721311	0.00689244
9.8	0.00209375	0.00733642
9.9	0.00035471	0.0079541
10	3.37e-05	0.00849945
10.1	1.71e-06	0.00923299
10.2	4.01e-08	0.00982765
10.3	4.38e-10	0.0105594
10.4	2.18e-12	0.0111927
10.5	4.83e-15	0.0118422
10.6	7.02e-14	0.0124517
10.7	3.33e-15	0.0130303
10.8	8.79e-14	0.013526
10.9	1.95e-14	0.0139199
11	3.66e-14	0.0141121
11.1	2.04e-14	0.014231
11.2	1.02e-15	0.0142507
11.3	1.42e-16	0.0140299
11.4	1.24e-17	0.0136624
11.5	2.23e-14	0.0131262
11.6	1e-19	0.012348
11.7	1e-19	0.0114659
11.8	1e-19	0.0104807
11.9	4.79e-14	0.00940696
12	1e-19	0.00822182
12.1	1.55e-14	0.00707723
12.2	9.84e-14	0.00602997
12.3	2.05e-14	0.00497775
12.4	2.75e-14	0.00405059
12.5	1.97e-14	0.00326844
12.6	7.08e-14	0.0025969
12.7	5.46e-14	0.00203197
12.8	4.25e-15	0.00159261
12.9	2.95e-14	0.0012386
13	0.706127	0.00097192
		0.00076343
		0.0006131
		0.00049923
		0.00042062
		0.00036541
		0.00033263
		0.00031807
		0.00031969
		0.00034333
		0.0003952
		0.00048993
		0.00066049
		0.00096498
		0.00154695
		0.00271272
		0.00523086
		0.0111101
		0.025958
		0.0668072
		0.377796

## Sheet: PanelB-AUC
F13	Scattering	Fit monomer	Fit-dimer
0.00775	0.0375	0.0307
0.00821	0.0371	0.0307
0.00867	0.037	0.0306
0.00912	0.0375	0.0306
0.00958	0.0369	0.0305
0.01	0.037	0.0305
0.0105	0.0368	0.0304
0.0109	0.037	0.0303
0.0114	0.0367	0.0303
0.0119	0.0369	0.0302	0.0379
0.0123	0.037	0.0301	0.0378
0.0128	0.0364	0.0301	0.0377
0.0132	0.0364	0.03	0.0376
0.0137	0.0366	0.0299	0.0375
0.0141	0.0363	0.0298	0.0374
0.0146	0.0361	0.0298	0.0372
0.0151	0.0359	0.0297	0.0371
0.0155	0.0359	0.0296	0.037
0.016	0.0356	0.0295	0.0368
0.0164	0.0353	0.0294	0.0367
0.0169	0.0356	0.0293	0.0365
0.0173	0.035	0.0292	0.0364
0.0178	0.0352	0.0291	0.0362
0.0182	0.0349	0.029	0.0361
0.0187	0.0344	0.0289	0.0359
0.0192	0.0344	0.0288	0.0358
0.0196	0.0341	0.0287	0.0356
0.0201	0.0338	0.0286	0.0354
0.0205	0.0337	0.0285	0.0352
0.021	0.0335	0.0284	0.035
0.0214	0.0333	0.0283	0.0348
0.0219	0.0331	0.0281	0.0347
0.0223	0.0327	0.028	0.0345
0.0228	0.0325	0.0279	0.0343
0.0233	0.0322	0.0278	0.0341
0.0237	0.0319	0.0276	0.0338
0.0242	0.032	0.0275	0.0336
0.0246	0.0315	0.0274	0.0334
0.0251	0.0315	0.0273	0.0332
0.0255	0.031	0.0271	0.033
0.026	0.0309	0.027	0.0328
0.0265	0.0307	0.0268	0.0325
0.0269	0.0303	0.0267	0.0323
0.0274	0.0301	0.0266	0.0321
0.0278	0.0298	0.0264	0.0318
0.0283	0.0295	0.0263	0.0316
0.0287	0.0292	0.0261	0.0314
0.0292	0.0288	0.026	0.0311
0.0296	0.0285	0.0258	0.0309
0.0301	0.0285	0.0257	0.0306
0.0306	0.028	0.0255	0.0304
0.031	0.0279	0.0254	0.0301
0.0315	0.0275	0.0252	0.0299
0.0319	0.0271	0.0251	0.0296
0.0324	0.0271	0.0249	0.0294
0.0328	0.0268	0.0248	0.0291
0.0333	0.0265	0.0246	0.0288
0.0338	0.0262	0.0244	0.0286
0.0342	0.0261	0.0243	0.0283
0.0347	0.0258	0.0241	0.028
0.0351	0.0254	0.0239	0.0278
0.0356	0.025	0.0238	0.0275
0.036	0.0247	0.0236	0.0272
0.0365	0.0246	0.0234	0.027
0.0369	0.0243	0.0233	0.0267
0.0374	0.0239	0.0231	0.0264
0.0379	0.0237	0.0229	0.0262
0.0383	0.0233	0.0228	0.0259
0.0388	0.0231	0.0226	0.0256
0.0392	0.0229	0.0224	0.0253
0.0397	0.0225	0.0222	0.0251
0.0401	0.0224	0.0221	0.0248
0.0406	0.022	0.0219	0.0245
0.041	0.0218	0.0217	0.0243
0.0415	0.0215	0.0215	0.024
0.042	0.0211	0.0213	0.0237
0.0424	0.021	0.0212	0.0234
0.0429	0.0207	0.021	0.0232
0.0433	0.0204	0.0208	0.0229
0.0438	0.0201	0.0206	0.0226
0.0442	0.0199	0.0204	0.0224
0.0447	0.0197	0.0203	0.0221
0.0452	0.0193	0.0201	0.0218
0.0456	0.0191	0.0199	0.0216
0.0461	0.0188	0.0197	0.0213
0.0465	0.0186	0.0195	0.021
0.047	0.0184	0.0193	0.0208
0.0474	0.018	0.0192	0.0205
0.0479	0.0178	0.019	0.0202
0.0483	0.0176	0.0188	0.02
0.0488	0.0173	0.0186	0.0197
0.0493	0.0171	0.0184	0.0195
0.0497	0.0169	0.0182	0.0192
0.0502	0.0166	0.018	0.0189
0.0506	0.0163	0.0179	0.0187
0.0511	0.0161	0.0177	0.0184
0.0515	0.0159	0.0175	0.0182
0.052	0.0157	0.0173	0.0179
0.0525	0.0155	0.0171	0.0177
0.0529	0.0152	0.0169	0.0174
0.0534	0.015	0.0167	0.0172
0.0538	0.0148	0.0166	0.017
0.0543	0.0146	0.0164	0.0167
0.0547	0.0143	0.0162	0.0165
0.0552	0.0141	0.016	0.0163
0.0556	0.0138	0.0158	0.016
0.0561	0.0137	0.0156	0.0158
0.0566	0.0135	0.0154	0.0156
0.057	0.0134	0.0153	0.0153
0.0575	0.0131	0.0151	0.0151
0.0579	0.0128	0.0149	0.0149
0.0584	0.0126	0.0147	0.0147
0.0588	0.0124	0.0145	0.0144
0.0593	0.0123	0.0143	0.0142
0.0597	0.0121	0.0142	0.014
0.0602	0.0119	0.014	0.0138
0.0607	0.0118	0.0138	0.0136
0.0611	0.0115	0.0136	0.0134
0.0616	0.0114	0.0134	0.0132
0.062	0.0112	0.0133	0.013
0.0625	0.011	0.0131	0.0128
0.0629	0.0109	0.0129	0.0126
0.0634	0.0106	0.0127	0.0124
0.0639	0.0105	0.0126	0.0122
0.0643	0.0104	0.0124	0.012
0.0648	0.0102	0.0122	0.0118
0.0652	0.0101	0.012	0.0116
0.0657	0.00991	0.0119	0.0115
0.0661	0.00962	0.0117	0.0113
0.0666	0.00975	0.0115	0.0111
0.067	0.00938	0.0114	0.0109
0.0675	0.00927	0.0112	0.0108
0.068	0.00911	0.011	0.0106
0.0684	0.00906	0.0109	0.0104
0.0689	0.00886	0.0107	0.0103
0.0693	0.00862	0.0105	0.0101
0.0698	0.00861	0.0104	0.00994
0.0702	0.00851	0.0102	0.00979
0.0707	0.00826	0.0101	0.00963
0.0712	0.00832	0.0099	0.00948
0.0716	0.00805	0.00974	0.00933
0.0721	0.00796	0.00958	0.00918
0.0725	0.00785	0.00942	0.00904
0.073	0.00771	0.00927	0.0089
0.0734	0.00755	0.00912	0.00876
0.0739	0.00754	0.00896	0.00862
0.0743	0.00742	0.00881	0.00848
0.0748	0.00724	0.00866	0.00835
0.0753	0.00719	0.00851	0.00822
0.0757	0.00707	0.00836	0.00809
0.0762	0.00699	0.00822	0.00796
0.0766	0.00681	0.00807	0.00784
0.0771	0.00674	0.00793	0.00771
0.0775	0.0066	0.00779	0.00759
0.078	0.00661	0.00765	0.00747
0.0784	0.00641	0.00751	0.00736
0.0789	0.00629	0.00737	0.00724
0.0794	0.00627	0.00723	0.00713
0.0798	0.00615	0.00709	0.00702
0.0803	0.00608	0.00696	0.00691
0.0807	0.00599	0.00683	0.00681
0.0812	0.00582	0.00669	0.0067
0.0816	0.00581	0.00656	0.0066
0.0821	0.00567	0.00644	0.0065
0.0826	0.00562	0.00631	0.0064
0.083	0.00559	0.00618	0.0063
0.0835	0.00552	0.00606	0.00621
0.0839	0.0054	0.00593	0.00611
0.0844	0.00523	0.00581	0.00602
0.0848	0.00511	0.00569	0.00593
0.0853	0.00512	0.00557	0.00584
0.0857	0.00503	0.00545	0.00575
0.0862	0.00504	0.00534	0.00567
0.0867	0.00496	0.00522	0.00558
0.0871	0.00496	0.00511	0.0055
0.0876	0.0049	0.005	0.00542
0.088	0.00479	0.00489	0.00534
0.0885	0.00464	0.00478	0.00526
0.0889	0.00456	0.00467	0.00518
0.0894	0.00458	0.00457	0.00511
0.0898	0.00449	0.00446	0.00504
0.0903	0.00439	0.00436	0.00496
0.0908	0.00435	0.00426	0.00489
0.0912	0.00432	0.00416	0.00482
0.0917	0.00429	0.00406	0.00475
0.0921	0.00411	0.00396	0.00468
0.0926	0.00419	0.00386	0.00462
0.093	0.00403	0.00377	0.00455
0.0935	0.004	0.00368	0.00449
0.094	0.0039	0.00358	0.00442
0.0944	0.00384	0.00349	0.00436
0.0949	0.00384	0.0034	0.0043
0.0953	0.00375	0.00332	0.00424
0.0958	0.00369	0.00323	0.00418
0.0962	0.00363	0.00315	0.00412
0.0967	0.00355	0.00306	0.00406
0.0971	0.00366	0.00298	0.00401
0.0976	0.00361	0.0029	0.00395
0.0981	0.00353	0.00282	0.0039
0.0985	0.00339	0.00275	0.00384
0.099	0.00334	0.00267	0.00379
0.0994	0.00339	0.00259	0.00374
0.0999	0.00332	0.00252	0.00369
0.1	0.0032	0.00245	0.00364
0.101	0.00316	0.00238	0.00359
0.101	0.00307	0.00231	0.00354
0.102	0.00319	0.00224	0.00349
0.102	0.00296	0.00217	0.00344
0.103	0.003	0.00211	0.00339
0.103	0.00295	0.00204	0.00334
0.104	0.00296	0.00198	0.0033
0.104	0.00289	0.00192	0.00325
0.104	0.00283	0.00186	0.00321
0.105	0.00287	0.0018	0.00316
0.105	0.00277	0.00174	0.00312
0.106	0.00274	0.00169	0.00308
0.106	0.00274	0.00163	0.00303
0.107	0.00261	0.00158	0.00299
0.107	0.00264	0.00152	0.00295
0.108	0.00261	0.00147	0.00291
0.108	0.00254	0.00142	0.00287
0.109	0.00248	0.00137	0.00283
0.109	0.00247	0.00133	0.00279
0.109	0.00246	0.00128	0.00275
0.11	0.00245	0.00123	0.00271
0.11	0.0023	0.00119	0.00267
0.111	0.00232	0.00115	0.00263
0.111	0.00225	0.0011	0.00259
0.112	0.00225	0.00106	0.00256
0.112	0.00226	0.00102	0.00252
0.113	0.00214	0.000984	0.00248
0.113	0.00222	0.000946	0.00245
0.114	0.00215	0.000909	0.00241
0.114	0.00214	0.000873	0.00238
0.114	0.00209	0.000839	0.00234
0.115	0.00199	0.000804	0.00231
0.115	0.00198	0.000772	0.00227
0.116	0.00194	0.00074	0.00224
0.116	0.00194	0.00071	0.0022
0.117	0.00187	0.00068	0.00217
0.117	0.00188	0.000651	0.00214
0.118	0.00192	0.000623	0.0021
0.118	0.00182	0.000596	0.00207
0.119	0.00166	0.00057	0.00204
0.119	0.00174	0.000544	0.00201
0.119	0.00169	0.00052	0.00198
0.12	0.00162	0.000497	0.00194
0.12	0.00165	0.000474	0.00191
0.121	0.00161	0.000453	0.00188
0.121	0.00165	0.000432	0.00185
0.122	0.00152	0.000412	0.00182
0.122	0.00153	0.000392	0.00179
0.123	0.00154	0.000374	0.00176
0.123	0.0014	0.000356	0.00173
0.124	0.00146	0.000339	0.00171
0.124	0.00143	0.000323	0.00168
0.124	0.00143	0.000307	0.00165
0.125	0.00138	0.000292	0.00162
0.125	0.00138	0.000279	0.00159
0.126	0.00133	0.000265	0.00156
0.126	0.00135	0.000252	0.00154
0.127	0.00127	0.00024	0.00151
0.127	0.00122	0.000229	0.00148
0.128	0.00117	0.000218	0.00146
0.128	0.00122	0.000208	0.00143
0.129	0.0012	0.000199	0.0014
0.129	0.00116	0.000189	0.00138
0.13	0.00119	0.000181	0.00135
0.13	0.00113	0.000173	0.00133
0.13	0.0011	0.000166	0.0013
0.131	0.001	0.000159	0.00128
0.131	0.00106	0.000153	0.00126
0.132	0.00103	0.000148	0.00123
0.132	0.00103	0.000143	0.00121
0.133	0.00108	0.000138	0.00118
0.133	0.000986	0.000134	0.00116
0.134	0.000991	0.00013	0.00114
0.134	0.000945	0.000127	0.00112
0.135	0.000959	0.000124	0.00109
0.135	0.000895	0.000122	0.00107
0.135	0.000875	0.00012	0.00105
0.136	0.000812	0.000118	0.00103
0.136	0.000852	0.000117	0.00101
0.137	0.000856	0.000116	0.000989
0.137	0.000858	0.000116	0.000968
0.138	0.000778	0.000116	0.000948
0.138	0.000797	0.000116	0.000928
0.139	0.000734	0.000117	0.000909
0.139	0.000777	0.000118	0.000889
0.14	0.000718	0.000119	0.000871
0.14	0.00073	0.000121	0.000852
0.14	0.000663	0.000123	0.000834
0.141	0.000602	0.000125	0.000816
0.141	0.000742	0.000127	0.000798
0.142	0.000638	0.00013	0.000781
0.142	0.000627	0.000133	0.000763
0.143	0.000585	0.000136	0.000747
0.143	0.000642	0.000139	0.00073
0.144	0.000578	0.000143	0.000714
0.144	0.000535	0.000147	0.000698
0.145	0.000559	0.000151	0.000682
0.145	0.000512	0.000155	0.000667
0.145	0.000503	0.000159	0.000652
0.146	0.000512	0.000164	0.000637
0.146	0.000509	0.000169	0.000622
0.147	0.00048	0.000174	0.000608
0.147	0.000523	0.000179	0.000594
0.148	0.00044	0.000184	0.00058
0.148	0.000479	0.000189	0.000567
0.149	0.000462	0.000195	0.000554
0.149	0.000433	0.0002	0.000541
0.15	0.000397	0.000206	0.000528
0.15	0.000483	0.000212	0.000516
0.15	0.000412	0.000217	0.000504
0.151	0.000463	0.000223	0.000492
0.151	0.000435	0.000229	0.00048
0.152	0.0004	0.000235	0.000469
0.152	0.000402	0.000242	0.000458
0.153	0.000408	0.000248	0.000447
0.153	0.000349	0.000254	0.000437
0.154	0.000312	0.00026	0.000426
0.154	0.00035	0.000266	0.000416
0.155	0.000363	0.000273	0.000407
0.155	0.000317	0.000279	0.000397
0.155	0.000256	0.000286	0.000388
0.156	0.000235	0.000292	0.000379
0.156	0.000307	0.000298	0.00037
0.157	0.000298	0.000305	0.000361
0.157	0.000371	0.000311	0.000353
0.158	0.000285	0.000317	0.000345
0.158	0.000274	0.000324	0.000337
0.159	0.000262	0.00033	0.000329
0.159	0.000262	0.000336	0.000322
0.16	0.000189	0.000343	0.000315
0.16	0.000223	0.000349	0.000307
0.161	0.000202	0.000355	0.000301
0.161	0.000231	0.000361	0.000294
0.161	0.000264	0.000367	0.000288
0.162	0.000226	0.000373	0.000281
0.162	0.000296	0.000379	0.000275
0.163	0.000212	0.000385	0.000269
0.163	0.000131	0.000391	0.000264
0.164	0.000212	0.000397	0.000258
0.164	0.000199	0.000403	0.000253
0.165	0.000182	0.000408	0.000248
0.165	0.000159	0.000414	0.000243
0.166	0.000137	0.000419	0.000238
0.166	0.000186	0.000425	0.000233
0.166	0.000194	0.00043	0.000229
0.167	0.000199	0.000435	0.000224
0.167	0.000188	0.000441	0.00022
0.168	0.000157	0.000446	0.000216
0.168	0.000162	0.000451	0.000212
0.169	0.000189	0.000456	0.000209
0.169	0.000177	0.00046	0.000205
0.17	0.000173	0.000465	0.000202
0.17	0.000204	0.00047	0.000198
0.171	0.000226	0.000474	0.000195
0.171	0.000113	0.000479	0.000192
0.171	0.000152	0.000483	0.000189
0.172	0.000196	0.000487	0.000186
0.172	0.000168	0.000491	0.000184
0.173	8.04e-05	0.000495	0.000181
0.173	0.000186	0.000499	0.000178
0.174	0.000181	0.000503	0.000176
0.174	0.000138	0.000506	0.000174
0.175	0.000115	0.00051	0.000172
0.175	0.000247	0.000513	0.00017
0.176	0.000153	0.000516	0.000168
0.176	0.000145	0.00052	0.000166
0.176	0.000142	0.000523	0.000164
0.177	9.03e-05	0.000526	0.000162
0.177	0.000133	0.000528	0.000161
0.178	0.000135	0.000531	0.000159
0.178	0.000102	0.000534	0.000158
0.179	0.000159	0.000536	0.000156
0.179	0.000147	0.000539	0.000155
0.18	8.91e-05	0.000541	0.000154
0.18	9.78e-05	0.000543	0.000153
0.181	8.02e-05	0.000545	0.000152
0.181	0.000154	0.000547	0.00015
0.181	8.86e-05	0.000549	0.00015
0.182	0.000162	0.000551	0.000149
0.182	0.00011	0.000552	0.000148
0.183	0.000166	0.000554	0.000147
0.183	0.000114	0.000555	0.000146
0.184	0.000139	0.000556	0.000145
0.184	0.000154	0.000558	0.000145
0.185	0.000129	0.000559	0.000144
0.185	0.00012	0.00056	0.000144
0.186	5.74e-05	0.000561	0.000143
0.186	0.00017	0.000561	0.000143
0.186	0.000118	0.000562	0.000142
0.187	0.00015	0.000563	0.000142
0.187	0.000208	0.000563	0.000141
0.188	0.000101	0.000563	0.000141
0.188	7.5e-05	0.000564	0.000141
0.189	0.000131	0.000564	0.00014
0.189	7.6e-05	0.000564	0.00014
0.19	8.88e-05	0.000564	0.00014
0.19	0.000157	0.000564	0.00014
0.191	0.000139	0.000564	0.00014
0.191	0.000123	0.000563	0.000139
0.191	0.000149	0.000563	0.000139
0.192	0.000119	0.000563	0.000139
0.192	0.000144	0.000562	0.000139
0.193	9.22e-05	0.000561	0.000139
0.193	2.67e-05	0.000561	0.000139
0.194	0.000136	0.00056	0.000139
0.194	0.000137	0.000559	0.000139
0.195	0.000191	0.000558	0.000139
0.195	8.67e-05	0.000557	0.000139
0.196	0.000139	0.000556	0.000139
0.196	0.000107	0.000555	0.000139
0.197	0.000176	0.000554	0.000139
0.197	0.00016	0.000552	0.000139
0.197	0.000157	0.000551	0.000139
0.198	0.000154	0.00055	0.000139
0.198	4.87e-05	0.000548	0.000139
0.199	0.000191	0.000547	0.000139
0.199	0.000142	0.000545	0.000139
0.2	5.32e-05	0.000543	0.000139
0.2	8.9e-05	0.000542	0.000139
0.201	0.000146	0.00054	0.000139
0.201	0.00012	0.000538	0.00014
0.202	8.21e-05	0.000536	0.00014
0.202	0.000208	0.000534	0.00014
0.202	0.000122	0.000532	0.00014
0.203	7.6e-05	0.00053	0.00014
0.203	0.000138	0.000528	0.00014
0.204	8.08e-05	0.000526	0.00014
0.204	9.76e-05	0.000524	0.00014
0.205	0.000141	0.000522	0.00014
0.205	8.4e-05	0.00052	0.00014
0.206	0.000184	0.000517	0.00014
0.206	8.85e-05	0.000515	0.00014
0.207	7.94e-05	0.000513	0.00014
0.207	0.000124	0.000511	0.00014
0.207	0.000187	0.000508	0.000141
0.208	0.000116	0.000506	0.000141
0.208	0.000191	0.000503	0.000141
0.209	0.000152	0.000501	0.000141
0.209	0.000102	0.000498	0.000141
0.21	0.000199	0.000496	0.000141
0.21	0.0001	0.000494	0.000141
0.211	0.000125	0.000491	0.000141
0.211	9.93e-05	0.000488	0.000141
0.212	0.000123	0.000486	0.000141
0.212	0.000111	0.000483	0.000141
0.212	0.000125	0.000481	0.000141
0.213	9.01e-05	0.000478	0.000141
0.213	0.00015	0.000476	0.000141
0.214	8.33e-05	0.000473	0.000141
0.214	8.52e-05	0.00047	0.000141
0.215	9.96e-05	0.000468	0.000141
0.215	0.000119	0.000465	0.000141
0.216	5.89e-05	0.000463	0.000141
0.216	0.000106	0.00046	0.000141
0.217	0.000134	0.000457	0.000141
0.217	0.000107	0.000455	0.000141
0.217	0.000132	0.000452	0.000141
0.218	0.00013	0.000449	0.000141
0.218	0.000137	0.000447	0.000141
0.219	0.000115	0.000444	0.000141
0.219	0.000153	0.000442	0.000141
0.22	7.9e-05	0.000439	0.00014
0.22	0.000105	0.000436	0.00014
0.221	0.000115	0.000434	0.00014
0.221	9.14e-05	0.000431	0.00014
0.222	0.000129	0.000429	0.00014
0.222	8.78e-05	0.000426	0.00014
0.222	0.000137	0.000424	0.00014
0.223	0.000158	0.000421	0.00014
0.223	9.36e-05	0.000419	0.00014
0.224	0.000132	0.000416	0.00014
0.224	9.91e-05	0.000414	0.00014
0.225	0.000146	0.000411	0.000139
0.225	7.78e-05	0.000409	0.000139
0.226	9.56e-05	0.000406	0.000139
0.226	0.000136	0.000404	0.000139
0.227	0.000123	0.000402	0.000139
0.227	8.59e-05	0.000399	0.000139
0.227	0.000129	0.000397	0.000139
0.228	5.92e-05	0.000395	0.000138
0.228	7.87e-05	0.000392	0.000138
0.229	0.000135	0.00039	0.000138
0.229	0.000192	0.000388	0.000138
0.23	0.000148	0.000386	0.000138
0.23	0.000117	0.000383	0.000138
0.231	0.000132	0.000381	0.000138
0.231	8.12e-05	0.000379	0.000137
0.232	0.000125	0.000377	0.000137
0.232	9.7e-05	0.000375	0.000137
0.232	0.000167	0.000373	0.000137
0.233	0.000118	0.000371	0.000137
0.233	0.000181	0.000369	0.000136
0.234	9.42e-05	0.000367	0.000136
0.234	9.49e-05	0.000365	0.000136
0.235	9.64e-05	0.000363	0.000136
0.235	9.02e-05	0.000361	0.000136
0.236	0.000101	0.000359	0.000135
0.236	0.000142	0.000357	0.000135
0.237	0.000114	0.000355	0.000135
0.237	0.000145	0.000353	0.000135
0.237	8.55e-05	0.000352	0.000134
0.238	0.000162	0.00035	0.000134
0.238	0.00018	0.000348	0.000134
0.239	0.000133	0.000346	0.000134
0.239	0.000123	0.000345	0.000134
0.24	6.51e-05	0.000343	0.000133
0.24	0.000123	0.000342	0.000133
0.241	0.000115	0.00034	0.000133
0.241	0.000174	0.000338	0.000133
0.242	9.04e-05	0.000337	0.000132
0.242	0.000122	0.000335	0.000132
0.243	5.26e-05	0.000334	0.000132
0.243	0.000103	0.000332	0.000132
0.243	9.68e-05	0.000331	0.000131
0.244	0.000194	0.00033	0.000131
0.244	8.33e-05	0.000328	0.000131
0.245	0.000138	0.000327	0.00013
0.245	0.000151	0.000326	0.00013
0.246	9.51e-05	0.000324	0.00013
0.246	0.000182	0.000323	0.00013
0.247	0.000104	0.000322	0.000129
0.247	0.000134	0.000321	0.000129
0.248	8.61e-05	0.00032	0.000129
0.248	0.000148	0.000319	0.000128
0.248	0.000139	0.000317	0.000128
0.249	0.000144	0.000316	0.000128
0.249	6.75e-05	0.000315	0.000128
0.25	0.000137	0.000314	0.000127
0.25	0.000137	0.000313	0.000127
0.251	0.000129	0.000312	0.000127
0.251	0.000114	0.000311	0.000126
0.252	4.23e-05	0.00031	0.000126
0.252	9.52e-05	0.000309	0.000126
0.253	0.000119	0.000309	0.000125
0.253	7.77e-05	0.000308	0.000125
0.253	0.000118	0.000307	0.000125
0.254	9.27e-05	0.000306	0.000125
0.254	8.82e-05	0.000305	0.000124
0.255	8.19e-05	0.000305	0.000124
0.255	0.000142	0.000304	0.000124
0.256	0.0001	0.000303	0.000123
0.256	9.63e-05	0.000302	0.000123
0.257	7.93e-05	0.000302	0.000123
0.257	1.03e-05	0.000301	0.000122
0.258	2.35e-05	0.0003	0.000122
0.258	0.000116	0.0003	0.000122
0.258	0.00014	0.000299	0.000121
0.259	6.08e-05	0.000299	0.000121
0.259	4.82e-05	0.000298	0.000121
0.26	0.000144	0.000297	0.00012
0.26	0.000189	0.000297	0.00012
0.261	0.000146	0.000296	0.000119
0.261	0.000167	0.000296	0.000119
0.262	8.08e-05	0.000296	0.000119
0.262	0.000102	0.000295	0.000118
0.263	0.000112	0.000295	0.000118
0.263	0.000123	0.000294	0.000118
0.263	8.31e-05	0.000294	0.000117
0.264	0.000121	0.000293	0.000117
0.264	0.000144	0.000293	0.000117
0.265	0.000127	0.000293	0.000116
0.265	0.000122	0.000292	0.000116
0.266	9.3e-05	0.000292	0.000116
0.266	0.000101	0.000292	0.000115
0.267	8.52e-05	0.000291	0.000115
0.267	6.83e-05	0.000291	0.000114
0.268	9.84e-05	0.000291	0.000114
0.268	0.000142	0.00029	0.000114
0.268	0.000123	0.00029	0.000113
0.269	4.93e-05	0.00029	0.000113
0.269	0.000155	0.00029	0.000113
0.27	0.00011	0.000289	0.000112
0.27	2.12e-05	0.000289	0.000112
0.271	0.000104	0.000289	0.000112
0.271	0.000109	0.000289	0.000111
0.272	9.82e-05	0.000289	0.000111
0.272	0.00015	0.000288	0.00011
0.273	0.000129	0.000288	0.00011
0.273	0.000101	0.000288	0.00011
0.273	9.15e-05	0.000288	0.000109
0.274	7.73e-05	0.000288	0.000109
0.274	0.000108	0.000288	0.000109
0.275	3.26e-05	0.000288	0.000108
0.275	0.000103	0.000287	0.000108
0.276	0.000101	0.000287	0.000107
0.276	0.000107	0.000287	0.000107
0.277	5.91e-05	0.000287	0.000107
0.277	0.000124	0.000287	0.000106
0.278	3.09e-05	0.000287	0.000106
0.278	0.000175	0.000287	0.000106
0.278	9.11e-05	0.000287	0.000105
0.279	0.000113	0.000286	0.000105
0.279	7.75e-05	0.000286	0.000105
0.28	7.57e-05	0.000286	0.000104
0.28	0.000152	0.000286	0.000104
0.281	5.2e-05	0.000286	0.000103
0.281	0.000127	0.000286	0.000103
0.282	0.000124	0.000286	0.000103
0.282	6.46e-05	0.000286	0.000102
0.283	0.000124	0.000286	0.000102
0.283	7.85e-05	0.000286	0.000102
0.283	6.81e-05	0.000286	0.000101
0.284	8.93e-05	0.000285	0.000101
0.284	6.97e-05	0.000285	0.000101
0.285	0.000111	0.000285	0.0001
0.285	0.000154	0.000285	9.99e-05
0.286	0.000106	0.000285	9.96e-05
0.286	0.00012	0.000285	9.92e-05
0.287	0.000104	0.000285	9.89e-05
0.287	9.12e-05	0.000285	9.85e-05
0.288	5.09e-05	0.000285	9.82e-05
0.288	0.000118	0.000285	9.79e-05
0.288	7.89e-05	0.000285	9.75e-05
0.289	7.75e-05	0.000284	9.72e-05
0.289	0.000158	0.000284	9.69e-05
0.29	3.55e-05	0.000284	9.65e-05
0.29	7.65e-05	0.000284	9.62e-05
0.291	8.03e-05	0.000284	9.59e-05
0.291	5.73e-05	0.000284	9.56e-05
0.292	9.32e-05	0.000284	9.53e-05
0.292	8.43e-05	0.000284	9.49e-05
0.293	8.34e-05	0.000283	9.46e-05
0.293	0.000146	0.000283	9.43e-05
0.293	0.000122	0.000283	9.4e-05
0.294	5.45e-05	0.000283	9.37e-05
0.294	8.77e-05	0.000283	9.34e-05
0.295	3.74e-05	0.000283	9.31e-05
0.295	8.28e-05	0.000283	9.28e-05
0.296	5.6e-05	0.000282	9.25e-05
0.296	8.39e-05	0.000282	9.22e-05
0.297	5.63e-05	0.000282	9.2e-05
0.297	9.9e-05	0.000282	9.17e-05
0.298	7.72e-05	0.000282	9.14e-05
0.298	3.96e-05	0.000281	9.11e-05
0.298	7.78e-05	0.000281	9.08e-05
0.299	6.73e-05	0.000281	9.06e-05
0.299	7.94e-05	0.000281	9.03e-05
0.3	8.37e-05	0.000281	9e-05
0.3	9.57e-05	0.00028	8.98e-05
0.301	0.00014	0.00028	8.95e-05
0.301	0.00012	0.00028	8.93e-05
0.302	6.54e-05	0.00028	8.9e-05
0.302	4.58e-05	0.000279	8.88e-05
0.303	9.58e-05	0.000279	8.85e-05
0.303	0.000166	0.000279	8.83e-05
0.303	7.39e-05	0.000279	8.81e-05
0.304	8e-05	0.000278	8.78e-05
0.304	5.95e-05	0.000278	8.76e-05
0.305	0.000109	0.000278	8.74e-05
0.305	6.75e-05	0.000277	8.71e-05
0.306	2.18e-05	0.000277	8.69e-05
0.306	9.64e-05	0.000277	8.67e-05
0.307	5.04e-05	0.000276	8.65e-05
0.307	9.36e-05	0.000276	8.63e-05
0.308	0.000105	0.000276	8.61e-05
0.308	5.73e-05	0.000275	8.59e-05
0.308	6e-05	0.000275	8.57e-05
0.309	0.000152	0.000275	8.55e-05
0.309	8.26e-05	0.000274	8.53e-05
0.31	4.69e-05	0.000274	8.51e-05
0.31	0.000115	0.000274	8.49e-05
0.311	0.000127	0.000273	8.47e-05
0.311	0.000132	0.000273	8.45e-05
0.312	0.000111	0.000272	8.43e-05
0.312	4.94e-05	0.000272	8.41e-05
0.313	0.000101	0.000271	8.4e-05
0.313	8.29e-05	0.000271	8.38e-05
0.313	7.17e-05	0.000271	8.36e-05
0.314	0.000141	0.00027	8.34e-05
0.314	8.77e-05	0.00027	8.33e-05
0.315	0.000114	0.000269	8.31e-05
0.315	0.000138	0.000269	8.3e-05
0.316	5.36e-05	0.000268	8.28e-05
0.316	8.7e-05	0.000268	8.26e-05
0.317	7.19e-05	0.000267	8.25e-05
0.317	6.51e-05	0.000267	8.23e-05
0.318	4.85e-05	0.000266	8.22e-05
0.318	0.000117	0.000266	8.21e-05
0.318	8.33e-05	0.000265	8.19e-05
0.319	0.000108	0.000264	8.18e-05
0.319	6.38e-05	0.000264	8.16e-05
0.32	5.31e-05	0.000263	8.15e-05
0.32	0.000142	0.000263	8.14e-05
0.321	4.68e-05	0.000262	8.12e-05
0.321	0.000131	0.000262	8.11e-05
0.322	9.01e-05	0.000261	8.1e-05
0.322	0.000139	0.00026	8.09e-05
0.323	0.000108	0.00026	8.07e-05
0.323	0.000127	0.000259	8.06e-05
0.323	7.3e-05	0.000258	8.05e-05
0.324	9.48e-05	0.000258	8.04e-05
0.324	0.000109	0.000257	8.03e-05
0.325	3.26e-05	0.000257	8.02e-05
0.325	8.47e-05	0.000256	8e-05
0.326	4.02e-05	0.000255	7.99e-05
0.326	0.000133	0.000255	7.98e-05
0.327	8.42e-05	0.000254	7.97e-05
0.327	8.31e-05	0.000253	7.96e-05
0.328	8.4e-05	0.000252	7.95e-05
0.328	0.000126	0.000252	7.94e-05
0.328	0.000123	0.000251	7.93e-05
0.329	9.07e-05	0.00025	7.92e-05
0.329	7.3e-05	0.00025	7.91e-05
0.33	9.44e-05	0.000249	7.9e-05
0.33	2.58e-05	0.000248	7.9e-05
0.331	0.000129	0.000247	7.89e-05
0.331	0.000123	0.000247	7.88e-05
0.332	6.88e-05	0.000246	7.87e-05
0.332	2.63e-05	0.000245	7.86e-05
0.333	0.000103	0.000244	7.85e-05
0.333	8.33e-05	0.000243	7.85e-05
0.333	8.39e-05	0.000243	7.84e-05
0.334	0.00011	0.000242	7.83e-05
0.334	0.000171	0.000241	7.82e-05
0.335	0.000103	0.00024	7.82e-05
0.335	8.27e-05	0.000239	7.81e-05
0.336	6.49e-05	0.000239	7.8e-05
0.336	8.89e-05	0.000238	7.79e-05
0.337	0.000137	0.000237	7.79e-05
0.337	0.000124	0.000236	7.78e-05
0.338	8.8e-05	0.000235	7.78e-05
0.338	6.33e-05	0.000234	7.77e-05
0.338	9.49e-05	0.000234	7.76e-05
0.339	8.09e-05	0.000233	7.76e-05
0.339	0.000145	0.000232	7.75e-05
0.34	8.84e-05	0.000231	7.75e-05
0.34	7.82e-05	0.00023	7.74e-05
0.341	0.000171	0.000229	7.74e-05
0.341	7.08e-05	0.000228	7.73e-05
0.342	0.000102	0.000228	7.73e-05
0.342	0.000114	0.000227	7.72e-05
0.343	0.000102	0.000226	7.72e-05
0.343	0.000121	0.000225	7.72e-05
0.343	0.000121	0.000224	7.71e-05
0.344	8.88e-05	0.000223	7.71e-05
0.344	9.99e-05	0.000222	7.7e-05
0.345	5.14e-05	0.000221	7.7e-05
0.345	7.1e-05	0.00022	7.7e-05
0.346	9.76e-05	0.000219	7.7e-05
0.346	0.000125	0.000218	7.69e-05
0.347	6.39e-05	0.000218	7.69e-05
0.347	8.29e-05	0.000217	7.69e-05
0.348	5.36e-05	0.000216	7.69e-05
0.348	0.000103	0.000215	7.69e-05
0.348	9.06e-05	0.000214	7.68e-05
0.349	5.7e-05	0.000213	7.68e-05
0.349	9.59e-05	0.000212	7.68e-05
0.35	6.45e-05	0.000211	7.68e-05
0.35	0.000112	0.00021	7.68e-05
0.351	9.27e-05	0.000209	7.68e-05
0.351	5.85e-05	0.000208	7.68e-05
0.352	4.45e-05	0.000207	7.68e-05
0.352	4.31e-05	0.000206	7.68e-05
0.353	5.49e-05	0.000205	7.68e-05
0.353	7.09e-05	0.000204	7.68e-05
0.353	7.9e-05	0.000204	7.68e-05
0.354	6.23e-05	0.000203	7.68e-05
0.354	0.000101	0.000202	7.69e-05
0.355	5.04e-05	0.000201	7.69e-05
0.355	0.000112	0.0002	7.69e-05
0.356	0.000116	0.000199	7.69e-05
0.356	8.89e-05	0.000198	7.69e-05
0.357	0.000144	0.000197	7.7e-05
0.357	6.33e-05	0.000196	7.7e-05
0.358	5.3e-05	0.000195	7.7e-05
0.358	7.33e-05	0.000194	7.7e-05
0.358	5.46e-05	0.000193	7.71e-05
0.359	0.000112	0.000192	7.71e-05
0.359	7.01e-05	0.000191	7.72e-05
0.36	7.23e-05	0.00019	7.72e-05
0.36	0.000134	0.000189	7.72e-05
0.361	0.000136	0.000189	7.73e-05
0.361	0.00014	0.000188	7.73e-05
0.362	0.000174	0.000187	7.74e-05
0.362	0.000159	0.000186	7.74e-05
0.363	0.000143	0.000185	7.75e-05
0.363	0.000105	0.000184	7.75e-05
0.363	9.74e-05	0.000183	7.76e-05
0.364	0.000118	0.000182	7.76e-05
0.364	8.33e-05	0.000181	7.77e-05
0.365	0.000134	0.00018	7.78e-05
0.365	8.3e-05	0.000179	7.78e-05
0.366	0.000105	0.000178	7.79e-05
0.366	3.62e-05	0.000178	7.79e-05
0.367	0.000107	0.000177	7.8e-05
0.367	4.61e-05	0.000176	7.81e-05
0.368	0.000114	0.000175	7.81e-05
0.368	0.000108	0.000174	7.82e-05
0.368	0.000103	0.000173	7.83e-05
0.369	0.000108	0.000172	7.84e-05
0.369	0.000112	0.000171	7.84e-05
0.37	7.43e-05	0.000171	7.85e-05
0.37	0.00013	0.00017	7.86e-05
0.371	0.000116	0.000169	7.86e-05
0.371	0.000143	0.000168	7.87e-05
0.372	4.29e-05	0.000167	7.88e-05
0.372	0.00011	0.000166	7.89e-05
0.373	0.000131	0.000165	7.89e-05
0.373	0.000111	0.000165	7.9e-05
0.373	7.95e-05	0.000164	7.91e-05
0.374	4.84e-05	0.000163	7.92e-05
0.374	0.0001	0.000162	7.92e-05
0.375	6.53e-05	0.000161	7.93e-05
0.375	0.000113	0.000161	7.94e-05
0.376	0.000129	0.00016	7.95e-05
0.376	7.7e-05	0.000159	7.95e-05
0.377	8.27e-05	0.000158	7.96e-05
0.377	0.000109	0.000157	7.97e-05
0.378	0.000118	0.000157	7.97e-05
0.378	3.66e-06	0.000156	7.98e-05
0.378	0.000125	0.000155	7.99e-05
0.379	0.000106	0.000154	7.99e-05
0.379	0.000129	0.000154	8e-05
0.38	5.39e-05	0.000153	8e-05
0.38	9.93e-05	0.000152	8.01e-05
0.381	0.000138	0.000152	8.02e-05
0.381	0.00011	0.000151	8.02e-05
0.382	7.85e-05	0.00015	8.03e-05
0.382	0.000101	0.000149	8.03e-05
0.383	0.000151	0.000149	8.04e-05
0.383	0.000114	0.000148	8.04e-05
0.383	6.68e-05	0.000147	8.05e-05
0.384	0.000163	0.000147	8.05e-05
0.384	9.97e-05	0.000146	8.05e-05
0.385	6.25e-05	0.000145	8.06e-05
0.385	4.87e-05	0.000145	8.06e-05
0.386	8.27e-05	0.000144	8.06e-05
0.386	0.000142	0.000144	8.07e-05
0.387	7.14e-05	0.000143	8.07e-05
0.387	9e-05	0.000142	8.07e-05
0.388	6.88e-05	0.000142	8.07e-05
0.388	8.59e-05	0.000141	8.07e-05
0.388	9.38e-05	0.000141	8.08e-05
0.389	7.59e-05	0.00014	8.08e-05
0.389	6.81e-05	0.000139	8.08e-05
0.39	8.97e-05	0.000139	8.08e-05
0.39	0.000168	0.000138	8.08e-05
0.391	5.75e-05	0.000138	8.07e-05
0.391	9.88e-05	0.000137	8.07e-05
0.392	0.00018	0.000137	8.07e-05
0.392	8.7e-05	0.000136	8.07e-05
0.393	7.27e-05	0.000136	8.07e-05
0.393	6.06e-05	0.000135	8.06e-05
0.393	0.000163	0.000135	8.06e-05
0.394	0.000136	0.000134	8.06e-05
0.394	6.94e-05	0.000134	8.05e-05
0.395	0.00013	0.000133	8.05e-05
0.395	0.000157	0.000133	8.04e-05
0.396	0.000101	0.000132	8.04e-05
0.396	0.000151	0.000132	8.03e-05
0.397	0.000123	0.000132	8.02e-05
0.397	0.000155	0.000131	8.02e-05
0.398	0.000103	0.000131	8.01e-05
0.398	0.000146	0.00013	8e-05
0.398	0.000109	0.00013	7.99e-05
0.399	9.5e-05	0.00013	7.98e-05
0.399	4.67e-05	0.000129	7.97e-05
0.4	0.000102	0.000129	7.96e-05
0.4	8.17e-05	0.000129	7.95e-05
			7.94e-05
			7.93e-05
			7.92e-05
			7.91e-05
			7.89e-05
			7.88e-05
			7.87e-05
			7.85e-05
			7.84e-05

## Sheet: PanelC-MP
[Drug]	Tecovirimat			IMCBH
0	12	9	6	8	5	8
1	7	8	7	12	6	10
10	17	15	14	10	11	10
25	20	21	20	9	9	12
50	42	36	33	13	15	9
100	42	41	35	13	13	17
250	79	53	44	14	26	18
1000	64	51	66	34	31	35
5000	78	73	75	62	54	53
10000	79	71	84	58	68	64

## Sheet: PanelD-Neutralization
Concentration (µM)	Tecovirimat			Concentration (µM)	IMCBH		IMCBH
1	94.6	96		1	97.2	98.1	45.7	42.9
0.39794	93.2	92		0.39794	99.5	99.8	30	18.6
-0.20412	94.9	94.8		-0.20412	95	88	-3.8	-26.4
-0.80618	93.4	92.8		-0.80618	54.4	56.9	-12.7	14,6*
-1.40824	79.3	65		-1.40824	31.7	32.6	16.6	13.5
-2.0103	47	3.4		-2.0103	16.7	25.1	1,6*	8,2*
-2.61236	-49,2*	31.5		-2.61236	-25,3*	25.5	6,5*	30,3*
-3.21442	4.4	17.6		-3.21442	85,6*	28.9	1*	8,6*
