# Supplementary material for: Structural insights into tecovirimat antiviral activity and poxvirus resistance
Source: Nat Microbiol. 2025 Feb 12;10(3):734–48. doi: 10.1038/s41564-025-01936-6 (PMC11879855; doi:10.1038/s41564-025-01936-6)
Supplement: Supplementary file 6 — Raw data for mass photometry and AUC assays. [file 41564_2025_1936_MOESM6_ESM.xlsx]

## Sheet: PanelA-MP
[Tecovirimat]	F13 WT 1st			4MUT			F13 A295E			F13 G277C			F13 S292F			F13 N267del			R291E			WT-2nd
0	7	5	3	0	0	0	0	0	0	2	0	0	67	57	55	0	0	0	5	0	0	12	9	6
1	7	8	6	0	0	0	0	0	0	0	0	0	35	42	35	0	0	0	0	0	0	7	8	7
10	14	13	14	0	0	0	0	0	0	3	3	0	46	33	34	3	0	0	0	0	0	17	15	14
25	20	20	29	0	0	0	0	0	0	8	5	0	33	48	28	0	0	0	0	0	0	20	21	20
50	18	28	34	0	0	0	0	0	0	12	10	9	45	57	45	0	0	0	0	0	0	42	36	33
100	35	32	32	0	0	0	0	0	0	11	11	12	48	38	46	0	0	0	6	0	0	42	41	35
250	45	43	26	0	0	0	0	0	0	24	24	33	45	43	45	0	0	0	0	0	0	79	53	44
1000	46	61	45	5	1	0	0	0	0	36	40	41	47	49	45	0	0	0	6	0	0	64	51	66
5000	64	64	57	0	0	0	7	9	0	43	55	52	49	52	49	0	0	0	7	7	0	78	73	75
10000	70	82	70	0	0	0	0	0	0	52	61	59	59	47	55	0	0	0	6	11	9	79	71	84

## Sheet: PanelB-4MUT
S	4mut-2	4mut-tpoxx-2
0	0.0165294	0.0518622
0.1	9.51745	52.6847
0.2	0.00155	1.25585
0.3	1.13e-07	0.0138605
0.4	3.39e-11	0.00028188
0.5	1.03e-13	1.86e-05
0.6	4.25e-15	4.58e-06
0.7	2.16e-15	3.84e-06
0.8	9.24e-15	8.63e-06
0.9	2e-13	3.8e-05
1	1.23e-11	0.00023713
1.1	1.23e-09	0.00157654
1.2	1.24e-07	0.00899199
1.3	8.62e-06	0.0375812
1.4	0.00031372	0.107319
1.5	0.00516251	0.205938
1.6	0.0375133	0.278645
1.7	0.126923	0.285806
1.8	0.226223	0.243023
1.9	0.251311	0.191379
2	0.206167	0.151435
2.1	0.147713	0.128738
2.2	0.106261	0.122222
2.3	0.0847428	0.131683
2.4	0.0796358	0.159566
2.5	0.0891499	0.212618
2.6	0.11793	0.29173
2.7	0.175679	0.408326
2.8	0.278045	0.551116
2.9	0.439645	0.696041
3	0.667082	0.808562
3.1	0.916697	0.871513
3.2	1.07447	0.852075
3.3	1.09644	0.789551
3.4	0.989116	0.717564
3.5	0.834047	0.64365
3.6	0.6494	0.587834
3.7	0.484057	0.55019
3.8	0.377481	0.55447
3.9	0.238473	0.565141
4	0.202542	0.558419
4.1	0.199335	0.523256
4.2	0.195583	0.491122
4.3	0.211332	0.405521
4.4	0.203089	0.303903
4.5	0.208513	0.197489
4.6	0.19366	0.115916
4.7	0.18383	0.059724
4.8	0.144342	0.0293412
4.9	0.106522	0.0138588
5	0.0760127	0.00668924
5.1	0.0517611	0.0033901
5.2	0.0359084	0.00185629
5.3	0.0258193	0.00111475
5.4	0.0198705	0.00074388
5.5	0.0161502	0.00055572
5.6	0.0149944	0.00046773
5.7	0.0151764	0.00042719
5.8	0.0160877	0.00043427
5.9	0.018892	0.00046113
6	0.0224701	0.00051631
6.1	0.0274865	0.00060217
6.2	0.0323012	0.00073278
6.3	0.0368275	0.00090616
6.4	0.0398904	0.00114696
6.5	0.039597	0.00149419
6.6	0.037473	0.00198383
6.7	0.032772	0.00267046
6.8	0.0279369	0.00366505
6.9	0.0229464	0.00508866
7	0.0186849	0.00708849
7.1	0.0152389	0.00972663
7.2	0.0128547	0.0133182
7.3	0.0110582	0.0175375
7.4	0.0100655	0.022366
7.5	0.00941617	0.0275651
7.6	0.00948666	0.0317518
7.7	0.009744	0.0354073
7.8	0.0104812	0.0369461
7.9	0.0114183	0.0366313
8	0.0127508	0.0342795
8.1	0.0139907	0.0304376
8.2	0.0155	0.026039
8.3	0.0167	0.0211218
8.4	0.0175	0.0166821
8.5	0.0179	0.0126943
8.6	0.0175	0.00950103
8.7	0.0167	0.00703908
8.8	0.0159	0.0050044
8.9	0.0145	0.00359778
9	0.0128	0.00254541
9.1	0.0111	0.00179772
9.2	0.00964	0.00125549
9.3	0.00848	0.00089227
9.4	0.0074	0.00064241
9.5	0.00642	0.00046341
9.6	0.00565	0.00034617
9.7	0.00515	0.000262
9.8	0.00473755	0.0002107
9.9	0.00450353	0.00017353
10	0.00451831	0.00015484
10.1	0.00454932	0.00014471
10.2	0.00476196	0.000147
10.3	0.00512046	0.00015991
10.4	0.00562925	0.00018761
10.5	0.00641842	0.00024204
10.6	0.00727238	0.00033434
10.7	0.008359	0.00049554
10.8	0.00979012	0.00077893
10.9	0.011304	0.00127306
11	0.0129943	0.00213683
11.1	0.0144511	0.00361533
11.2	0.0154714	0.00595345
11.3	0.015793	0.00933662
11.4	0.0151427	0.0135323
11.5	0.0135677	0.017465
11.6	0.0111626	0.0198722
11.7	0.00848205	0.018926
11.8	0.00580704	0.0149271
11.9	0.00353876	0.00930975
12	0.00192295	0.00458547
12.1	0.00093108	0.00171438
12.2	0.00039693	0.00048401
12.3	0.00015309	0.00010146
12.4	5.24e-05	1.58e-05
12.5	1.6e-05	1.82e-06
12.6	4.42e-06	1.53e-07
12.7	1.13e-06	9.68e-09
12.8	2.71e-07	4.63e-10
12.9	6.25e-08	1.67e-11
13	1.38e-08	3.58e-13
13.1	3.1e-09	1.06e-14
13.2	7.28e-10	4.59e-14
13.3	1.82e-10	2.87e-14
13.4	5.05e-11	1.96e-14
13.5	1.6e-11	1.47e-14
13.6	6.04e-12	1.24e-14
13.7	2.85e-12	1.17e-14
13.8	1.7e-12	1.25e-14
13.9	1.36e-12	1.56e-14
14	1.55e-12	2.28e-14
14.1	2.5e-12	4.05e-14
14.2	5.97e-12	9.36e-14
14.3	2.24e-11	1.66e-14
14.4	1.31e-10	3.54e-14
14.5	1.25e-09	9.39e-14
14.6	1.98e-08	2.02e-14
14.7	5.33e-07	5.12e-14
14.8	2.43e-05	1.03e-14
14.9	0.00190254	2.19e-14
15	0.519184	9.34e-14

## Sheet: PanelB-A295E
S	A295E	A295E+TPOXX
0	0.00993876	0.0573999
0.1	4.23723	67.2545
0.2	0.358879	0.0746639
0.3	0.0108303	6.14e-05
0.4	0.00020303	2.33e-07
0.5	3.56e-06	6.85e-09
0.6	8.11e-08	1.37e-09
0.7	3.13e-09	1.33e-09
0.8	2.44e-10	4.14e-09
0.9	4.2e-11	2.65e-08
1	1.65e-11	2.38e-07
1.1	1.42e-11	2.25e-06
1.2	2.45e-11	1.81e-05
1.3	7.44e-11	0.00010875
1.4	3.45e-10	0.00047095
1.5	2.14e-09	0.00148517
1.6	1.53e-08	0.00358581
1.7	1.15e-07	0.0070509
1.8	8.17e-07	0.0121008
1.9	5.25e-06	0.0191907
2	2.92e-05	0.0293674
2.1	0.00014014	0.0442607
2.2	0.00058115	0.0660668
2.3	0.00209693	0.0969105
2.4	0.00666012	0.136864
2.5	0.0191361	0.182249
2.6	0.0498653	0.223609
2.7	0.116996	0.253173
2.8	0.248461	0.257484
2.9	0.47105	0.237198
3	0.772278	0.21215
3.1	1.08087	0.129468
3.2	1.27914	0.106013
3.3	1.25848	0.100048
3.4	1.02667	0.093696
3.5	0.711602	0.100672
3.6	0.419036	0.132858
3.7	0.220974	0.169008
3.8	0.108687	0.260986
3.9	0.0527699	0.434453
4	0.0265213	0.697496
4.1	0.0146448	0.932204
4.2	0.00921179	1.36895
4.3	0.00680723	1.3255
4.4	0.00594344	1.01343
4.5	0.00611295	0.668158
4.6	0.00724716	0.267468
4.7	0.00953969	0.0745357
4.8	0.013443	0.0191784
4.9	0.0188895	0.00262625
5	0.025413	0.0003994
5.1	0.0315676	4.45e-05
5.2	0.035644	4.66e-06
5.3	0.0354987	4.65e-07
5.4	0.0314924	5.62e-08
5.5	0.0251117	8.28e-09
5.6	0.018359	1.41e-09
5.7	0.0127606	3.46e-10
5.8	0.00871714	1.17e-10
5.9	0.00593629	5.9e-11
6	0.00421696	4.2e-11
6.1	0.00320259	4.32e-11
6.2	0.0025717	6.87e-11
6.3	0.00223461	1.42e-10
6.4	0.00210296	3.87e-10
6.5	0.0021003	1.4e-09
6.6	0.00221737	5.93e-09
6.7	0.00247108	2.78e-08
6.8	0.00276963	1.43e-07
6.9	0.00312231	7.33e-07
7	0.00348059	3.75e-06
7.1	0.00377763	1.73e-05
7.2	0.00394238	7.38e-05
7.3	0.0039425	0.00027022
7.4	0.00375579	0.00084005
7.5	0.00341781	0.00228871
7.6	0.00298033	0.00519264
7.7	0.00252452	0.00968939
7.8	0.00205872	0.0144625
7.9	0.00165601	0.0204386
8	0.00132601	0.0229462
8.1	0.00106292	0.0235241
8.2	0.00085692	0.0216914
8.3	0.00071027	0.0173262
8.4	0.00060274	0.013874
8.5	0.00053164	0.0110719
8.6	0.00048462	0.00788452
8.7	0.00046337	0.00573434
8.8	0.00046124	0.00432369
8.9	0.00047942	0.00319151
9	0.00051875	0.00236191
9.1	0.00058425	0.00187779
9.2	0.00067731	0.00158076
9.3	0.00081154	0.00131728
9.4	0.00099054	0.00119238
9.5	0.00122741	0.00117255
9.6	0.00153048	0.00111045
9.7	0.00191275	0.00114939
9.8	0.00236567	0.00126255
9.9	0.00287763	0.00138541
10	0.00346608	0.00156942
10.1	0.00405566	0.00177021
10.2	0.00463139	0.0021431
10.3	0.00514596	0.0026048
10.4	0.00550928	0.00309686
10.5	0.00580005	0.00365539
10.6	0.00594742	0.00439764
10.7	0.0059029	0.00528201
10.8	0.0058117	0.00609399
10.9	0.00554793	0.00683806
11	0.00521961	0.00731226
11.1	0.00495271	0.00785031
11.2	0.00456985	0.00798789
11.3	0.00420463	0.00765145
11.4	0.00394221	0.00707061
11.5	0.0036359	0.00611304
11.6	0.00326362	0.00496702
11.7	0.00301415	0.00402141
11.8	0.00275385	0.00293168
11.9	0.00243737	0.00203575
12	0.0021963	0.00135167
12.1	0.00196398	0.00083109
12.2	0.00170456	0.00049879
12.3	0.00148115	0.00028072
12.4	0.00128282	0.00016209
12.5	0.00108585	8.62e-05
12.6	0.00091191	4.57e-05
12.7	0.00076748	2.37e-05
12.8	0.00063655	1.21e-05
12.9	0.00052332	6.32e-06
13	0.00043533	3.33e-06
13.1	0.00036212	1.87e-06
13.2	0.00030191	1.1e-06
13.3	0.00025626	6.65e-07
13.4	0.00022142	4.39e-07
13.5	0.00019541	3.15e-07
13.6	0.00017826	2.55e-07
13.7	0.00016798	2.27e-07
13.8	0.00016482	2.34e-07
13.9	0.00016933	2.68e-07
14	0.00018426	3.58e-07
14.1	0.00021164	5.6e-07
14.2	0.00026096	1.05e-06
14.3	0.00034508	2.35e-06
14.4	0.00049498	6.26e-06
14.5	0.0007746	1.99e-05
14.6	0.00132063	7.7e-05
14.7	0.00249938	0.00036293
14.8	0.00522247	0.00209158
14.9	0.0121616	0.0144566
15	0.063482	0.24644
