# Supplementary material for: Structural insights into tecovirimat antiviral activity and poxvirus resistance
Source: Nat Microbiol. 2025 Feb 12;10(3):734–48. doi: 10.1038/s41564-025-01936-6 (PMC11879855; doi:10.1038/s41564-025-01936-6)
Supplement: Supplementary file 7 — Raw data for PLA assays. [file 41564_2025_1936_MOESM7_ESM.xlsx]

## Sheet: PanelB-Right-A265E
			DMSO						Tecovirimat
NT	0.099	0.175					0.0762	0.108
WT	4.11	4.37	3.22	4.6	4.29	3.67	6.19	6.16	6.34	7.7	7.23	6.31
F13 A295E	3.59	3.17	3.34	3.26	3.07	3.14	3.57	4.57	4.18	3.94	4.22	4.11

## Sheet: PanelB-Left-4MUT
			DMSO						Tecovirimat
NT	0.0671						0.0168
WT	2.92178	2.72641	2.82174	2.49	2.84	2.68	4.23909	4.63048	5.23737	4.78	4.82	3.98
4MUT	2.63027	2.94033	2.77605	2.24	3.28	3.03	2.68924	2.63528	2.49649	2.78	3.05	2.62
