# Supplementary material for: Structural insights into tecovirimat antiviral activity and poxvirus resistance
Source: Nat Microbiol. 2025 Feb 12;10(3):734–48. doi: 10.1038/s41564-025-01936-6 (PMC11879855; doi:10.1038/s41564-025-01936-6)
Supplement: Supplementary file 8 — Raw data for mass photometry and inhibition assays. [file 41564_2025_1936_MOESM8_ESM.xlsx]

## Sheet: PanelB-MP
[Tecovirimat]	WT			F13 S292F			R291E			WT-2nd			S292K			L296Y
0	7	5	3	67	57	55	5	0	0	12	9	6	0	0	0	26	25	28
1	7	8	6	35	42	35	0	0	0	7	8	7	0	0	0	13	12	10
10	14	13	14	46	33	34	0	0	0	17	15	14	0	0	0	15	13	15
25	20	20	29	33	48	28	0	0	0	20	21	20	0	0	0	16	20	18
50	18	28	34	45	57	45	0	0	0	42	36	33	0	0	0	14	14	14
100	35	32	32	48	38	46	6	0	0	42	41	35	0	0	0	14	17	14
250	45	43	26	45	43	45	0	0	0	79	53	44	0	0	0	19	13	9
1000	46	61	45	47	49	45	6	0	0	64	51	66	0	0	0	25	22	17
5000	64	64	57	49	52	49	7	7	0	78	73	75	0	0	0	26	25	14
10000	70	82	70	59	47	55	6	11	9	79	71	84	0	0	0	27	15	20

## Sheet: PanelC(left)-Titers
WT		WT + Tecovirimat		4MUT		4MUT + Tecovirimat		277		277 + Tecovirimat		291		291 + Tecovirimat		295		295 + Tecovirimat
Plate 1	Plate 2	Plate 1	Plate 2	Plate 1	Plate 2	Plate 1	Plate 2	Plate 1	Plate 2	Plate 1	Plate 2	Plate 1	Plate 2	Plate 1	Plate 2	Plate 1	Plate 2	Plate 1	Plate 2
890000000	710000000	0	0	16000000	21000000	13000000	28000000	22000000	22000000	5300000	3100000	56000000	29000000	0	0	20000000	21000000	19000000	14000000

## Sheet: PanelC(right)-plaque-size
WT		WT + Tecovirimat		4MUT		4MUT + Tecovirimat		277		277 + Tecovirimat		291		291 + Tecovirimat		295		295 + Tecovirimat
257000	1600000	0	0	2260000	1480000	2120000	1780000	1150000	1670000	134000	198000	905000	973000	0	0	589000	1040000	109000	390000
594000	1110000			235000	173000	4520000	1130000	398000	1260000	239000	141000	764000	301000			3220000	529000	278000	513000
3070000	1230000			1260000	1150000	2760000	4070000	495000	2070000	711000	89700	575000	1150000			1390000	1720000	210000	405000
551000	1650000			2280000	316000	675000	767000	3140000	3440000	171000	159000	1320000	413000			2890000	1770000	1250000	464000
2090000	84600			1380000	1530000	689000	2700000	3510000	284000	111000	37300	1560000	273000			3080000	1470000	2130000	297000
988000	616000			2010000	949000	2500000	4490000	264000	3040000	144000	60500	115000	569000			1870000	1010000	1210000	1830000
3390000	346000			3360000	1620000	1530000	303000	1920000	9100000	210000	55500	971000	605000			2140000	2250000	1650000	1250000
2290000	2370000			4300000	2070000	2880000	410000	1100000	3910000	76600	66600	1160000	1110000			1060000	1880000	422000	1400000
218000	2530000			3140000	1280000	1110000	3800000	2720000	213000	217000	138000	1020000	554000			2790000	1450000	1250000	1090000
3330000	172000			643000	823000	610000	756000	2940000	2560000	85600	97800	1570000	275000			1450000	2270000	1840000	998000
1110000	73600			477000	1800000	2960000	2790000	1610000	2370000	162000	126000	382000	799000			793000	722000	1740000	340000
2390000	987000			289000	2310000	5830000	3940000	2540000	2040000	40300	184000	1160000	1520000			1470000	534000	2200000	699000
1330000	1680000			1200000	1790000	2350000	2930000	1840000	3090000	167000	350000	1350000	929000			3160000	969000	235000	1210000
301000	2420000			1920000	2740000		5840000	1650000	2200000	103000	111000	1470000	716000			1890000	1990000	201000	2810000
389000	1350000			1340000	1790000		283000	1540000	297000	104000	279000	838000	908000			842000	1050000	1040000	799000
1040000	2290000			699000	1760000		3100000	3660000	948000	222000	35300	662000	974000			3050000	842000	1070000	1460000
3130000	1420000				1680000		2050000	1840000	384000	175000	285000	1170000	1000000			2690000	1240000	1710000	1190000
3000000	2220000				691000		3900000	1610000	3120000	255000	209000	672000	698000			1480000	253000	2120000	445000
869000	762000				1790000		1180000	989000	1810000	355000	245000	1480000	963000			2790000	908000	357000	1370000
2890000	3320000				98800		931000	1400000	1520000	75600	323000	1180000	293000			4910000	841000	1700000	1420000
2270000	2790000				1610000		2960000	183000	213000	279000	691000	1700000	426000				1410000	81600	1190000
3060000	2170000						3690000	171000	229000	262000	246000	1500000	556000					92700	174000
1930000	1780000						2630000			152000	165000	389000	447000					86700	1150000
2350000	74600						3210000			225000	349000	981000	238000					121000	1050000
2500000	398000						2060000			59400	97800	824000	354000					1520000	217000
342000	617000						2750000			245000	358000	946000	279000					1280000	1120000
1100000	1380000						2480000			344000	227000	108000	411000					1450000	1800000
2230000	1880000						2560000			216000	176000	98800	324000					2000000	1510000
945000	1980000									339000	61500	546000	3110000					1890000	971000
2140000	1910000									198000	253000	448000						399000	887000
717000	3430000									337000	413000	912000						1290000	990000
1400000	2950000									120000	149000	853000						763000	1700000
931000	2830000									305000	270000	2000000						906000	2050000
2750000	3830000									228000	253000	609000						621000	771000
1690000	2790000									247000	265000	839000						2180000	886000
236000	1660000									275000	31300	1040000						873000	1120000
2610000	2010000									458000	349000	1160000						114000	652000
441000	3390000									31200	252000	1130000						928000	2340000
1080000	1350000									95700	39300	106000						75600	1490000
1630000	1750000									52400	243000	355000						3190000	1810000
1300000	2200000									219000	509000	92700						3530000	265000
1810000	2450000									212000	149000	576000						1170000	697000
2400000	1480000									35300	224000	1300000						1560000	947000
1800000	270000									448000	896000	1200000						396000	1790000
239000	606000									809000	144000	405000						1710000	1760000
203000	1540000									40300	64500	675000						1740000	2600000
1060000	1630000									164000	351000	987000						1010000	426000
3070000	2070000									296000	364000	142000						1480000	1510000
571000	2190000									260000	214000	625000						1640000	1980000
1880000	3470000									375000	192000	151000						8530000	1730000
2900000	2360000									433000	39300	83700						1850000	1150000
1150000	2190000									408000	38300	311000						81600	358000
2480000	1650000									286000	52400	1190000						1670000	1850000
1640000	397000									39300	236000	103000						1520000	1150000
3170000	2390000									626000	260000	159000						1130000	804000
2370000	1370000									303000	357000	739000						211000	1440000
2220000	1860000									149000	439000							135000	1250000
1320000	2480000									163000	227000							101000	231000
1120000	1660000									142000	229000							1170000	938000
2380000	2190000									421000	51400							1960000	960000
3780000	930000									97700	229000							135000	866000
2340000	73600									160000	576000							384000	1570000
1900000	249000									285000	70600							2590000	1890000
3530000	1400000									143000	445000							205000	1250000
2620000	380000									294000	325000							2120000	934000
2210000	198000									182000	45400							1330000	1380000
1420000	347000									129000	334000							944000	1200000
2500000	182000									112000	270000							1330000	1430000
1980000	81600									143000	204000							116000	1100000
1660000	911000									443000	40300							2010000	330000
1420000	1160000									41300	43400							747000	958000
2230000										298000	459000							13300000	1540000
2150000										157000	268000							1040000	1010000
211000										77600	302000							3110000	1070000
1560000										312000	290000							1630000	886000
3430000										56400	197000							153000	495000
2490000										194000	191000							140000	969000
2570000										167000	128000							135000	860000
691000										127000	125000							1600000	1910000
2380000										71500	170000							1070000	1200000
1270000										220000	45400							355000	1430000
2440000										95700	36300							101000	1320000
1150000										260000	54500							1430000	1390000
1470000										71500	81700							216000	1130000
2200000										353000	1410000							156000	1480000
566000										83600	451000							847000	290000
816000										115000	46400							76600	1400000
529000										44300	147000							1770000	610000
638000										196000	431000							2100000	1510000
										364000	154000							1440000	131000
										447000	250000							2020000	1430000
										177000	265000							1320000	1150000
										111000	376000							2160000	1790000
										336000	267000							2200000	538000
										107000	177000							83600	759000
										333000	132000							1740000	1470000
										261000	220000							1010000	471000
										430000	156000							2100000	1560000
										182000	71600							987000	171000
										301000	163000							1510000	3290000
										436000	217000							607000	367000
										43300	144000							1850000	1320000
										201000	1240000							1690000	3390000
										309000	93800							1470000	1380000
										282000	166000							1870000	130000
										162000	1550000							900000	222000
										72500	63500							1980000	113000
										99800	141000							1120000	288000
										52400	411000							2340000	458000
										321000	206000							1490000	424000
										319000	101000							517000	331000
										71500	651000							625000	98700
										251000	589000							1340000
										211000	52400							353000
										52400	134000							1720000
										207000	158000							1630000
										46300	177000							565000
										93700	199000							1170000
										242000	191000							1950000
										301000	39300							1740000
										537000	462000							88700
										110000	508000							1910000
										132000	182000							1310000
										288000	43400							967000
										187000	195000							1520000
										365000	162000							1190000
										108000	317000							2030000
										273000	61500							84600
										120000	287000							934000
										167000	154000							1050000
										156000	196000							1230000
										641000	71600							710000
										555000	382000							126000
										57400	296000							1770000
										235000	227000							403000
										280000	363000							534000
										49400	279000							2800000
										252000	109000							2470000
										498000	369000							7490000
										103000	206000							927000
										309000	268000							1080000
										34300	347000							294000
										335000	154000							719000
										99800	57500							192000
										278000	270000							259000
										210000	515000							144000
										1260000	91800							625000
										293000	211000							316000
										150000	285000
										340000	285000
										125000	55500
										230000	451000
										266000	50400
										190000	46400
										203000	547000
										47400	161000
										97700	852000
										73600	145000
										281000	1310000
										251000	234000
										223000	357000
										278000	397000
										402000	71600
										264000	589000
										116000	401000
										417000	707000
										293000	66600
										294000	109000
										347000	34300
										110000	244000
										128000	340000
										43300	725000
										324000	258000
										257000	166000
										246000	517000
										170000	115000
										158000	200000
										164000	355000
										308000	65500
										467000	242000
										70500	536000
										85600	87700
										356000	66600
										153000	234000
										73600	346000
										334000	58500
										58400	487000
										308000	188000
										324000	1500000
										62500	72600
										804000	134000
										68500	160000
										53400	1290000
										192000	310000
										101000	66600
										151000	591000
										484000	772000
										87700	265000
										148000	178000
										195000	52400
										206000	576000
										299000	177000
										52400	389000
										413000	275000
										74600	303000
										51400	588000
										148000	258000
										270000	268000
										383000	78700
										270000	2210000
										187000	487000
										108000	199000
										52400	135000
										642000	622000
										95700	131000
										358000	71600
										139000	369000
										187000	80700
										112000	138000
										61500	231000
										289000	152000
										282000	184000
										425000	454000
										75600	129000
										296000	152000
										130000	793000
										342000	84700
										90700	379000
										165000	236000
										198000	156000
										263000	651000
										126000	617000
										82600	110000
										59400	34300
										304000	281000
										319000	44400
										452000	134000
										59400	38300
										41300	80700
										340000	54500
										344000	90800
										117000	178000
										182000	126000
										73600	35300
										42300	246000
										579000	106000
										145000	297000
										315000	232000
										233000	72600
										134000	385000
										471000	147000
										173000	375000
										58400	298000
										436000	268000
										114000	814000
										111000	322000
										520000	35300
										109000	107000
										472000	243000
										554000	52400
										173000	65500
										131000	123000
										311000	62500
										143000	114000
										333000	722000
										206000	35300
										214000	172000
										109000	331000
										664000	693000
										66500	316000
										267000	55500
										407000	293000
										222000	1020000
										67500	767000
										672000	89700
										124000	72600
										47400	570000
										118000	123000
										86700	128000
										144000	664000
										91700	281000
										373000	218000
										191000	363000
										44300	238000
										67500	342000
										188000	51400
										657000	277000
										644000	203000
										42300	195000
										351000	424000
										74600	583000
										222000	158000
										275000	82700
										501000	115000
										237000	32300
										322000	177000
										149000	502000
										421000	343000
										428000	83700
										134000	408000
										181000	102000
										570000	114000
										46300	603000
										275000	45400
										311000	50400
										95700	424000
										140000	192000
										274000	29200
										379000	73600
										402000	195000
										409000	170000
										50400	234000
										153000	243000
										116000	133000
										312000	228000
										167000	397000
										272000	357000
										208000	307000
										319000	47400
										233000	83700
										263000	124000
										366000	210000
										110000	236000
										167000	614000
										218000	6910000
										504000	89700
										323000	153000
										209000	525000
										627000	267000
										229000	196000
										290000	404000
										382000	717000
										154000	184000
										82600	140000
										320000	138000
										112000	237000
										36300	338000
										265000	392000
										277000	37300
										59400	38300
										287000	585000
										141000	231000
										343000	514000
										59400	85700
										367000	99800
										283000	186000
										129000	61500
										373000	293000
										147000	298000
										27200	42400
										83600	48400
										226000	78700
										118000	523000
										103000	463000
										414000	60500
										95700	237000
										39300	127000
										159000	725000
										63500	156000
										55400	77600
										140000	183000
										281000	327000
										315000	68600
										107000	58500
										295000	35300
										178000	892000
										366000	196000
										302000	227000
										709000	105000
										153000	51400
										181000	400000
										85600	372000
										192000	208000
										165000	298000
										161000	193000
										263000	98800
										162000	438000
										212000	315000
										317000	75600
										166000	169000
										241000	43400
										344000	113000
										242000	610000
										328000	286000
										344000	331000
										556000	94800
										193000	388000
										73600	72600
										109000	276000
										107000	376000
										59400	624000
										581000	515000
										338000	206000
										205000	52400
										505000	60500
										66500	166000
										500000	262000
										106000	264000
										220000	74600
										98700	338000
										424000	92800
										68500	462000
										233000	361000
										414000	432000
										481000	80700
										41300	71600
										395000	272000
										229000	140000
										154000	285000
										123000	235000
										2380000	64500
										218000	201000
										169000	392000
										32200	669000
										590000	66600
										188000	234000
										69500	50400
										564000	218000
										407000	31300
										429000	213000
										414000	319000
										66500	119000
										390000	154000
										152000	159000
										383000	174000
										390000	69600
										80600	199000
										71500	51400
										38300	434000
										91700	288000
										73600	259000
										272000	154000
										2220000	120000
										1440000	88700
										212000	178000
										107000	413000
										237000	398000
										368000	186000
										176000	177000
										363000	145000
										282000	128000
										315000	113000
										88700	232000
										159000	149000
										880000	54500
										403000	345000
										134000	1050000
										239000	135000
										136000	438000
										99800	259000
										187000	883000
										343000	229000
										174000	35300
										32200	328000
										99800	213000
										163000	43400
										72500	134000
											131000
											125000
											270000
											130000
											213000
											57500
											215000
											352000
											152000
											275000
											98800
											66600
											46400
											99800
											202000
											164000
											112000
											131000
											145000
											133000
											97800
											2380000
											123000
											80700
											185000
											143000
											289000
											77600
											106000
											224000
											324000
											237000
											239000
											479000
											200000
											172000
											556000
											291000
