# Supplementary material for: Structural insights into tecovirimat antiviral activity and poxvirus resistance
Source: Nat Microbiol. 2025 Feb 12;10(3):734–48. doi: 10.1038/s41564-025-01936-6 (PMC11879855; doi:10.1038/s41564-025-01936-6)
Supplement: Supplementary file 9 — Raw data for AUC assays. [file 41564_2025_1936_MOESM9_ESM.xlsx]

## Sheet: PanelA
F13-Tpox	F13-Tpox			P(R) fit
0.00775	0.0375	0.000286
0.00821	0.0371	0.000261
0.00867	0.037	0.000238
0.00912	0.0375	0.000236
0.00958	0.0369	0.000214
0.01	0.037	0.000214
0.0105	0.0368	0.000193
0.0109	0.037	0.000189
0.0114	0.0367	0.000181
0.0119	0.0369	0.000171		0.0372
0.0123	0.037	0.000174		0.0371
0.0128	0.0364	0.000164		0.0369
0.0132	0.0364	0.00016		0.0368
0.0137	0.0366	0.000156		0.0366
0.0141	0.0363	0.000153		0.0364
0.0146	0.0361	0.000149		0.0363
0.0151	0.0359	0.000144		0.0361
0.0155	0.0359	0.000146		0.0359
0.016	0.0356	0.000137		0.0357
0.0164	0.0353	0.000137		0.0355
0.0169	0.0356	0.000135		0.0354
0.0173	0.035	0.00013		0.0352
0.0178	0.0352	0.000131		0.035
0.0182	0.0349	0.000125		0.0348
0.0187	0.0344	0.000126		0.0345
0.0192	0.0344	0.000122		0.0343
0.0196	0.0341	0.000119		0.0341
0.0201	0.0338	0.000117		0.0339
0.0205	0.0337	0.000119		0.0337
0.021	0.0335	0.000116		0.0334
0.0214	0.0333	0.000112		0.0332
0.0219	0.0331	0.000111		0.033
0.0223	0.0327	0.00011		0.0327
0.0228	0.0325	0.000107		0.0325
0.0233	0.0322	0.000107		0.0323
0.0237	0.0319	0.000104		0.032
0.0242	0.032	0.000105		0.0318
0.0246	0.0315	0.000102		0.0315
0.0251	0.0315	0.000101		0.0313
0.0255	0.031	0.000102		0.031
0.026	0.0309	9.73e-05		0.0308
0.0265	0.0307	9.88e-05		0.0305
0.0269	0.0303	9.71e-05		0.0302
0.0274	0.0301	9.67e-05		0.03
0.0278	0.0298	9.51e-05		0.0297
0.0283	0.0295	9.35e-05		0.0295
0.0287	0.0292	9.34e-05		0.0292
0.0292	0.0288	8.99e-05		0.0289
0.0296	0.0285	8.98e-05		0.0287
0.0301	0.0285	8.93e-05		0.0284
0.0306	0.028	8.72e-05		0.0281
0.031	0.0279	8.98e-05		0.0278
0.0315	0.0275	8.48e-05		0.0276
0.0319	0.0271	8.62e-05		0.0273
0.0324	0.0271	8.42e-05		0.027
0.0328	0.0268	8.32e-05		0.0267
0.0333	0.0265	8.27e-05		0.0265
0.0338	0.0262	8.18e-05		0.0262
0.0342	0.0261	8.21e-05		0.0259
0.0347	0.0258	7.94e-05		0.0256
0.0351	0.0254	7.91e-05		0.0253
0.0356	0.025	7.85e-05		0.0251
0.036	0.0247	7.69e-05		0.0248
0.0365	0.0246	7.78e-05		0.0245
0.0369	0.0243	7.58e-05		0.0242
0.0374	0.0239	7.58e-05		0.024
0.0379	0.0237	7.55e-05		0.0237
0.0383	0.0233	7.33e-05		0.0234
0.0388	0.0231	7.44e-05		0.0231
0.0392	0.0229	7.15e-05		0.0228
0.0397	0.0225	7.28e-05		0.0226
0.0401	0.0224	7.12e-05		0.0223
0.0406	0.022	7.08e-05		0.022
0.041	0.0218	7.08e-05		0.0218
0.0415	0.0215	6.92e-05		0.0215
0.042	0.0211	6.95e-05		0.0212
0.0424	0.021	6.79e-05		0.0209
0.0429	0.0207	6.8e-05		0.0207
0.0433	0.0204	6.69e-05		0.0204
0.0438	0.0201	6.66e-05		0.0201
0.0442	0.0199	6.66e-05		0.0199
0.0447	0.0197	6.48e-05		0.0196
0.0452	0.0193	6.48e-05		0.0194
0.0456	0.0191	6.43e-05		0.0191
0.0461	0.0188	6.37e-05		0.0188
0.0465	0.0186	6.31e-05		0.0186
0.047	0.0184	6.25e-05		0.0183
0.0474	0.018	6.23e-05		0.0181
0.0479	0.0178	6.07e-05		0.0178
0.0483	0.0176	6.08e-05		0.0176
0.0488	0.0173	6.1e-05		0.0173
0.0493	0.0171	5.91e-05		0.0171
0.0497	0.0169	6.05e-05		0.0169
0.0502	0.0166	5.85e-05		0.0166
0.0506	0.0163	5.86e-05		0.0164
0.0511	0.0161	5.79e-05		0.0161
0.0515	0.0159	5.7e-05		0.0159
0.052	0.0157	5.77e-05		0.0157
0.0525	0.0155	5.67e-05		0.0154
0.0529	0.0152	5.7e-05		0.0152
0.0534	0.015	5.56e-05		0.015
0.0538	0.0148	5.57e-05		0.0148
0.0543	0.0146	5.6e-05		0.0146
0.0547	0.0143	5.49e-05		0.0143
0.0552	0.0141	5.47e-05		0.0141
0.0556	0.0138	5.33e-05		0.0139
0.0561	0.0137	5.36e-05		0.0137
0.0566	0.0135	5.28e-05		0.0135
0.057	0.0134	5.29e-05		0.0133
0.0575	0.0131	5.35e-05		0.0131
0.0579	0.0128	5.35e-05		0.0129
0.0584	0.0126	5.39e-05		0.0127
0.0588	0.0124	5.43e-05		0.0125
0.0593	0.0123	5.47e-05		0.0123
0.0597	0.0121	5.55e-05		0.0121
0.0602	0.0119	5.57e-05		0.0119
0.0607	0.0118	5.62e-05		0.0118
0.0611	0.0115	5.57e-05		0.0116
0.0616	0.0114	5.63e-05		0.0114
0.062	0.0112	5.66e-05		0.0112
0.0625	0.011	5.65e-05		0.011
0.0629	0.0109	5.64e-05		0.0109
0.0634	0.0106	5.6e-05		0.0107
0.0639	0.0105	5.69e-05		0.0105
0.0643	0.0104	5.65e-05		0.0104
0.0648	0.0102	5.62e-05		0.0102
0.0652	0.0101	5.64e-05		0.01
0.0657	0.00991	5.67e-05		0.00989
0.0661	0.00962	5.69e-05		0.00974
0.0666	0.00975	5.62e-05		0.00959
0.067	0.00938	5.7e-05		0.00944
0.0675	0.00927	5.62e-05		0.00929
0.068	0.00911	5.64e-05		0.00915
0.0684	0.00906	5.56e-05		0.00901
0.0689	0.00886	5.43e-05		0.00887
0.0693	0.00862	5.4e-05		0.00873
0.0698	0.00861	5.31e-05		0.00859
0.0702	0.00851	5.21e-05		0.00846
0.0707	0.00826	5.28e-05		0.00833
0.0712	0.00832	5.17e-05		0.0082
0.0716	0.00805	5.25e-05		0.00807
0.0721	0.00796	5.15e-05		0.00795
0.0725	0.00785	5.12e-05		0.00783
0.073	0.00771	5.15e-05		0.00771
0.0734	0.00755	5.02e-05		0.00759
0.0739	0.00754	5.08e-05		0.00747
0.0743	0.00742	5.01e-05		0.00736
0.0748	0.00724	5.03e-05		0.00725
0.0753	0.00719	4.96e-05		0.00714
0.0757	0.00707	4.92e-05		0.00703
0.0762	0.00699	4.97e-05		0.00693
0.0766	0.00681	4.87e-05		0.00682
0.0771	0.00674	4.9e-05		0.00672
0.0775	0.0066	4.86e-05		0.00662
0.078	0.00661	4.83e-05		0.00652
0.0784	0.00641	4.85e-05		0.00642
0.0789	0.00629	4.74e-05		0.00633
0.0794	0.00627	4.84e-05		0.00623
0.0798	0.00615	4.77e-05		0.00614
0.0803	0.00608	4.74e-05		0.00605
0.0807	0.00599	4.74e-05		0.00596
0.0812	0.00582	4.74e-05		0.00587
0.0816	0.00581	4.73e-05		0.00579
0.0821	0.00567	4.64e-05		0.0057
0.0826	0.00562	4.63e-05		0.00562
0.083	0.00559	4.66e-05		0.00554
0.0835	0.00552	4.63e-05		0.00546
0.0839	0.0054	4.62e-05		0.00538
0.0844	0.00523	4.59e-05		0.0053
0.0848	0.00511	4.56e-05		0.00523
0.0853	0.00512	4.59e-05		0.00515
0.0857	0.00503	4.52e-05		0.00508
0.0862	0.00504	4.53e-05		0.00501
0.0867	0.00496	4.52e-05		0.00494
0.0871	0.00496	4.47e-05		0.00487
0.0876	0.0049	4.52e-05		0.0048
0.088	0.00479	4.46e-05		0.00473
0.0885	0.00464	4.43e-05		0.00466
0.0889	0.00456	4.48e-05		0.0046
0.0894	0.00458	4.42e-05		0.00453
0.0898	0.00449	4.43e-05		0.00447
0.0903	0.00439	4.4e-05		0.00441
0.0908	0.00435	4.36e-05		0.00435
0.0912	0.00432	4.38e-05		0.00429
0.0917	0.00429	4.35e-05		0.00423
0.0921	0.00411	4.38e-05		0.00417
0.0926	0.00419	4.34e-05		0.00411
0.093	0.00403	4.3e-05		0.00405
0.0935	0.004	4.28e-05		0.004
0.094	0.0039	4.29e-05		0.00394
0.0944	0.00384	4.25e-05		0.00389
0.0949	0.00384	4.31e-05		0.00384
0.0953	0.00375	4.26e-05		0.00378
0.0958	0.00369	4.25e-05		0.00373
0.0962	0.00363	4.19e-05		0.00368
0.0967	0.00355	4.21e-05		0.00363
0.0971	0.00366	4.25e-05		0.00358
0.0976	0.00361	4.26e-05		0.00353
0.0981	0.00353	4.26e-05		0.00348
0.0985	0.00339	4.13e-05		0.00343
0.099	0.00334	4.12e-05		0.00338
0.0994	0.00339	4.15e-05		0.00334
0.0999	0.00332	4.11e-05		0.00329
0.1	0.0032	4.12e-05		0.00324
0.101	0.00316	4.1e-05		0.0032
0.101	0.00307	4.06e-05		0.00315
0.102	0.00319	4.11e-05		0.00311
0.102	0.00296	4.02e-05		0.00307
0.103	0.003	4.11e-05		0.00302
0.103	0.00295	4.05e-05		0.00298
0.104	0.00296	4.02e-05		0.00294
0.104	0.00289	4.03e-05		0.0029
0.104	0.00283	3.98e-05		0.00286
0.105	0.00287	4.03e-05		0.00282
0.105	0.00277	4.02e-05		0.00277
0.106	0.00274	4.02e-05		0.00273
0.106	0.00274	4.05e-05		0.0027
0.107	0.00261	4.1e-05		0.00266
0.107	0.00264	4.12e-05		0.00262
0.108	0.00261	4.16e-05		0.00258
0.108	0.00254	4.19e-05		0.00254
0.109	0.00248	4.17e-05		0.0025
0.109	0.00247	4.17e-05		0.00247
0.109	0.00246	4.09e-05		0.00243
0.11	0.00245	4.07e-05		0.00239
0.11	0.0023	4.03e-05		0.00236
0.111	0.00232	4e-05		0.00232
0.111	0.00225	3.99e-05		0.00229
0.112	0.00225	3.97e-05		0.00225
0.112	0.00226	3.97e-05		0.00222
0.113	0.00214	3.95e-05		0.00218
0.113	0.00222	3.94e-05		0.00215
0.114	0.00215	3.93e-05		0.00212
0.114	0.00214	3.91e-05		0.00208
0.114	0.00209	3.91e-05		0.00205
0.115	0.00199	3.88e-05		0.00202
0.115	0.00198	3.86e-05		0.00199
0.116	0.00194	3.86e-05		0.00195
0.116	0.00194	3.84e-05		0.00192
0.117	0.00187	3.84e-05		0.00189
0.117	0.00188	3.83e-05		0.00186
0.118	0.00192	3.82e-05		0.00183
0.118	0.00182	3.81e-05		0.0018
0.119	0.00166	3.76e-05		0.00177
0.119	0.00174	3.83e-05		0.00174
0.119	0.00169	3.78e-05		0.00171
0.12	0.00162	3.82e-05		0.00168
0.12	0.00165	3.76e-05		0.00165
0.121	0.00161	3.73e-05		0.00162
0.121	0.00165	3.77e-05		0.0016
0.122	0.00152	3.71e-05		0.00157
0.122	0.00153	3.7e-05		0.00154
0.123	0.00154	3.67e-05		0.00151
0.123	0.0014	3.64e-05		0.00149
0.124	0.00146	3.65e-05		0.00146
0.124	0.00143	3.61e-05		0.00143
0.124	0.00143	3.66e-05		0.00141
0.125	0.00138	3.63e-05		0.00138
0.125	0.00138	3.63e-05		0.00136
0.126	0.00133	3.61e-05		0.00133
0.126	0.00135	3.58e-05		0.00131
0.127	0.00127	3.6e-05		0.00128
0.127	0.00122	3.58e-05		0.00126
0.128	0.00117	3.6e-05		0.00124
0.128	0.00122	3.63e-05		0.00121
0.129	0.0012	3.66e-05		0.00119
0.129	0.00116	3.73e-05		0.00117
0.13	0.00119	3.68e-05		0.00114
0.13	0.00113	3.76e-05		0.00112
0.13	0.0011	3.77e-05		0.0011
0.131	0.001	3.76e-05		0.00108
0.131	0.00106	3.81e-05		0.00106
0.132	0.00103	3.77e-05		0.00103
0.132	0.00103	3.78e-05		0.00101
0.133	0.00108	3.77e-05		0.000994
0.133	0.000986	3.78e-05		0.000973
0.134	0.000991	3.81e-05		0.000953
0.134	0.000945	3.77e-05		0.000934
0.135	0.000959	3.8e-05		0.000915
0.135	0.000895	3.78e-05		0.000896
0.135	0.000875	3.8e-05		0.000877
0.136	0.000812	3.8e-05		0.000859
0.136	0.000852	3.8e-05		0.00084
0.137	0.000856	3.83e-05		0.000823
0.137	0.000858	3.8e-05		0.000805
0.138	0.000778	3.85e-05		0.000788
0.138	0.000797	3.8e-05		0.000771
0.139	0.000734	3.81e-05		0.000754
0.139	0.000777	3.84e-05		0.000738
0.14	0.000718	3.84e-05		0.000722
0.14	0.00073	3.84e-05		0.000706
0.14	0.000663	3.8e-05		0.000691
0.141	0.000602	3.82e-05		0.000675
0.141	0.000742	3.83e-05		0.00066
0.142	0.000638	3.8e-05		0.000646
0.142	0.000627	3.81e-05		0.000631
0.143	0.000585	3.79e-05		0.000617
0.143	0.000642	3.79e-05		0.000603
0.144	0.000578	3.8e-05		0.00059
0.144	0.000535	3.75e-05		0.000576
0.145	0.000559	3.79e-05		0.000563
0.145	0.000512	3.72e-05		0.00055
0.145	0.000503	3.82e-05		0.000538
0.146	0.000512	3.73e-05		0.000525
0.146	0.000509	3.75e-05		0.000513
0.147	0.00048	3.76e-05		0.000501
0.147	0.000523	3.74e-05		0.00049
0.148	0.00044	3.75e-05		0.000479
0.148	0.000479	3.71e-05		0.000467
0.149	0.000462	3.74e-05		0.000457
0.149	0.000433	3.74e-05		0.000446
0.15	0.000397	3.73e-05		0.000436
0.15	0.000483	3.74e-05		0.000426
0.15	0.000412	3.7e-05		0.000416
0.151	0.000463	3.76e-05		0.000406
0.151	0.000435	3.71e-05		0.000396
0.152	0.0004	3.72e-05		0.000387
0.152	0.000402	3.72e-05		0.000378
0.153	0.000408	3.72e-05		0.000369
0.153	0.000349	3.73e-05		0.000361
0.154	0.000312	3.69e-05		0.000353
0.154	0.00035	3.69e-05		0.000344
0.155	0.000363	3.7e-05		0.000336
0.155	0.000317	3.68e-05		0.000329
0.155	0.000256	3.7e-05		0.000321
0.156	0.000235	3.66e-05		0.000314
0.156	0.000307	3.7e-05		0.000307
0.157	0.000298	3.69e-05		0.0003
0.157	0.000371	3.67e-05		0.000293
0.158	0.000285	3.69e-05		0.000286
0.158	0.000274	3.66e-05		0.00028
0.159	0.000262	3.68e-05		0.000274
0.159	0.000262	3.64e-05		0.000268
0.16	0.000189	3.67e-05		0.000262
0.16	0.000223	3.67e-05		0.000256
0.161	0.000202	3.66e-05		0.000251
0.161	0.000231	3.7e-05		0.000245
0.161	0.000264	3.64e-05		0.00024
0.162	0.000226	3.66e-05		0.000235
0.162	0.000296	3.67e-05		0.00023
0.163	0.000212	3.68e-05		0.000225
0.163	0.000131	3.63e-05		0.000221
0.164	0.000212	3.62e-05		0.000216
0.164	0.000199	3.67e-05		0.000212
0.165	0.000182	3.62e-05		0.000208
0.165	0.000159	3.64e-05		0.000204
0.166	0.000137	3.62e-05		0.0002
0.166	0.000186	3.62e-05		0.000196
0.166	0.000194	3.66e-05		0.000193
0.167	0.000199	3.6e-05		0.000189
0.167	0.000188	3.62e-05		0.000186
0.168	0.000157	3.59e-05		0.000182
0.168	0.000162	3.6e-05		0.000179
0.169	0.000189	3.63e-05		0.000176
0.169	0.000177	3.6e-05		0.000173
0.17	0.000173	3.64e-05		0.000171
0.17	0.000204	3.6e-05		0.000168
0.171	0.000226	3.64e-05		0.000165
0.171	0.000113	3.59e-05		0.000163
0.171	0.000152	3.55e-05		0.000161
0.172	0.000196	3.63e-05		0.000158
0.172	0.000168	3.58e-05		0.000156
0.173	8.04e-05	3.59e-05		0.000154
0.173	0.000186	3.61e-05		0.000152
0.174	0.000181	3.55e-05		0.00015
0.174	0.000138	3.63e-05		0.000148
0.175	0.000115	3.55e-05		0.000147
0.175	0.000247	3.59e-05		0.000145
0.176	0.000153	3.61e-05		0.000143
0.176	0.000145	3.56e-05		0.000142
0.176	0.000142	3.58e-05		0.00014
0.177	9.03e-05	3.57e-05		0.000139
0.177	0.000133	3.58e-05		0.000138
0.178	0.000135	3.55e-05		0.000137
0.178	0.000102	3.56e-05		0.000135
0.179	0.000159	3.57e-05		0.000134
0.179	0.000147	3.52e-05		0.000133
0.18	8.91e-05	3.59e-05		0.000132
0.18	9.78e-05	3.53e-05		0.000131
0.181	8.02e-05	3.56e-05		0.000131
0.181	0.000154	3.58e-05		0.00013
0.181	8.86e-05	3.52e-05		0.000129
0.182	0.000162	3.56e-05		0.000128
0.182	0.00011	3.53e-05		0.000128
0.183	0.000166	3.54e-05		0.000127
0.183	0.000114	3.54e-05		0.000127
0.184	0.000139	3.56e-05		0.000126
0.184	0.000154	3.54e-05		0.000125
0.185	0.000129	3.63e-05		0.000125
0.185	0.00012	3.67e-05		0.000125
0.186	5.74e-05	3.68e-05		0.000124
0.186	0.00017	3.73e-05		0.000124
0.186	0.000118	3.79e-05		0.000124
0.187	0.00015	3.77e-05		0.000123
0.187	0.000208	3.8e-05		0.000123
0.188	0.000101	3.83e-05		0.000123
0.188	7.5e-05	3.84e-05		0.000123
0.189	0.000131	3.89e-05		0.000122
0.189	7.6e-05	3.84e-05		0.000122
0.19	8.88e-05	3.89e-05		0.000122
0.19	0.000157	3.89e-05		0.000122
0.191	0.000139	3.92e-05		0.000122
0.191	0.000123	3.93e-05		0.000122
0.191	0.000149	3.96e-05		0.000122
0.192	0.000119	3.98e-05		0.000122
0.192	0.000144	3.98e-05		0.000122
0.193	9.22e-05	3.99e-05		0.000122
0.193	2.67e-05	3.97e-05		0.000122
0.194	0.000136	4.04e-05		0.000122
0.194	0.000137	3.9e-05		0.000122
0.195	0.000191	3.83e-05		0.000122
0.195	8.67e-05	3.84e-05		0.000122
0.196	0.000139	3.79e-05		0.000122
0.196	0.000107	3.76e-05		0.000122
0.197	0.000176	3.77e-05		0.000122
0.197	0.00016	3.74e-05		0.000122
0.197	0.000157	3.76e-05		0.000122
0.198	0.000154	3.73e-05		0.000122
0.198	4.87e-05	3.7e-05		0.000122
0.199	0.000191	3.68e-05		0.000122
0.199	0.000142	3.71e-05		0.000122
0.2	5.32e-05	3.69e-05		0.000122
0.2	8.9e-05	3.65e-05		0.000122
0.201	0.000146	3.63e-05		0.000122
0.201	0.00012	3.63e-05		0.000122
0.202	8.21e-05	3.67e-05		0.000122
0.202	0.000208	3.66e-05		0.000122
0.202	0.000122	3.6e-05		0.000123
0.203	7.6e-05	3.63e-05		0.000123
0.203	0.000138	3.63e-05		0.000123
0.204	8.08e-05	3.64e-05		0.000123
0.204	9.76e-05	3.6e-05		0.000123
0.205	0.000141	3.6e-05		0.000123
0.205	8.4e-05	3.63e-05		0.000123
0.206	0.000184	3.6e-05		0.000123
0.206	8.85e-05	3.61e-05		0.000123
0.207	7.94e-05	3.56e-05		0.000123
0.207	0.000124	3.6e-05		0.000123
0.207	0.000187	3.61e-05		0.000123
0.208	0.000116	3.59e-05		0.000123
0.208	0.000191	3.58e-05		0.000123
0.209	0.000152	3.55e-05		0.000123
0.209	0.000102	3.55e-05		0.000123
0.21	0.000199	3.58e-05		0.000123
0.21	0.0001	3.55e-05		0.000123
0.211	0.000125	3.56e-05		0.000123
0.211	9.93e-05	3.52e-05		0.000123
0.212	0.000123	3.56e-05		0.000123
0.212	0.000111	3.53e-05		0.000122
0.212	0.000125	3.54e-05		0.000122
0.213	9.01e-05	3.51e-05		0.000122
0.213	0.00015	3.51e-05		0.000122
0.214	8.33e-05	3.56e-05		0.000122
0.214	8.52e-05	3.49e-05		0.000122
0.215	9.96e-05	3.5e-05		0.000122
0.215	0.000119	3.5e-05		0.000122
0.216	5.89e-05	3.5e-05		0.000122
0.216	0.000106	3.5e-05		0.000122
0.217	0.000134	3.49e-05		0.000122
0.217	0.000107	3.51e-05		0.000121
0.217	0.000132	3.47e-05		0.000121
0.218	0.00013	3.45e-05		0.000121
0.218	0.000137	3.48e-05		0.000121
0.219	0.000115	3.45e-05		0.000121
0.219	0.000153	3.5e-05		0.000121
0.22	7.9e-05	3.43e-05		0.000121
0.22	0.000105	3.46e-05		0.000121
0.221	0.000115	3.48e-05		0.00012
0.221	9.14e-05	3.41e-05		0.00012
0.222	0.000129	3.46e-05		0.00012
0.222	8.78e-05	3.45e-05		0.00012
0.222	0.000137	3.45e-05		0.00012
0.223	0.000158	3.47e-05		0.00012
0.223	9.36e-05	3.43e-05		0.00012
0.224	0.000132	3.46e-05		0.000119
0.224	9.91e-05	3.42e-05		0.000119
0.225	0.000146	3.43e-05		0.000119
0.225	7.78e-05	3.45e-05		0.000119
0.226	9.56e-05	3.41e-05		0.000119
0.226	0.000136	3.41e-05		0.000119
0.227	0.000123	3.38e-05		0.000118
0.227	8.59e-05	3.4e-05		0.000118
0.227	0.000129	3.38e-05		0.000118
0.228	5.92e-05	3.37e-05		0.000118
0.228	7.87e-05	3.4e-05		0.000118
0.229	0.000135	3.38e-05		0.000118
0.229	0.000192	3.38e-05		0.000118
0.23	0.000148	3.35e-05		0.000117
0.23	0.000117	3.35e-05		0.000117
0.231	0.000132	3.35e-05		0.000117
0.231	8.12e-05	3.34e-05		0.000117
0.232	0.000125	3.34e-05		0.000117
0.232	9.7e-05	3.34e-05		0.000117
0.232	0.000167	3.35e-05		0.000117
0.233	0.000118	3.32e-05		0.000116
0.233	0.000181	3.32e-05		0.000116
0.234	9.42e-05	3.35e-05		0.000116
0.234	9.49e-05	3.33e-05		0.000116
0.235	9.64e-05	3.33e-05		0.000116
0.235	9.02e-05	3.27e-05		0.000116
0.236	0.000101	3.32e-05		0.000116
0.236	0.000142	3.32e-05		0.000115
0.237	0.000114	3.29e-05		0.000115
0.237	0.000145	3.31e-05		0.000115
0.237	8.55e-05	3.28e-05		0.000115
0.238	0.000162	3.33e-05		0.000115
0.238	0.00018	3.31e-05		0.000115
0.239	0.000133	3.3e-05		0.000115
0.239	0.000123	3.29e-05		0.000115
0.24	6.51e-05	3.28e-05		0.000114
0.24	0.000123	3.31e-05		0.000114
0.241	0.000115	3.27e-05		0.000114
0.241	0.000174	3.31e-05		0.000114
0.242	9.04e-05	3.27e-05		0.000114
0.242	0.000122	3.29e-05		0.000114
0.243	5.26e-05	3.28e-05		0.000114
0.243	0.000103	3.27e-05		0.000114
0.243	9.68e-05	3.29e-05		0.000114
0.244	0.000194	3.27e-05		0.000113
0.244	8.33e-05	3.25e-05		0.000113
0.245	0.000138	3.28e-05		0.000113
0.245	0.000151	3.25e-05		0.000113
0.246	9.51e-05	3.29e-05		0.000113
0.246	0.000182	3.25e-05		0.000113
0.247	0.000104	3.27e-05		0.000113
0.247	0.000134	3.24e-05		0.000113
0.248	8.61e-05	3.24e-05		0.000112
0.248	0.000148	3.27e-05		0.000112
0.248	0.000139	3.26e-05		0.000112
0.249	0.000144	3.24e-05		0.000112
0.249	6.75e-05	3.27e-05		0.000112
0.25	0.000137	3.23e-05		0.000112
0.25	0.000137	3.25e-05		0.000112
0.251	0.000129	3.24e-05		0.000112
0.251	0.000114	3.25e-05		0.000111
0.252	4.23e-05	3.23e-05		0.000111
0.252	9.52e-05	3.24e-05		0.000111
0.253	0.000119	3.24e-05		0.000111
0.253	7.77e-05	3.23e-05		0.000111
0.253	0.000118	3.25e-05		0.000111
0.254	9.27e-05	3.2e-05		0.000111
0.254	8.82e-05	3.22e-05		0.00011
0.255	8.19e-05	3.2e-05		0.00011
0.255	0.000142	3.21e-05		0.00011
0.256	0.0001	3.21e-05		0.00011
0.256	9.63e-05	3.19e-05		0.00011
0.257	7.93e-05	3.21e-05		0.000109
0.257	1.03e-05	3.21e-05		0.000109
0.258	2.35e-05	3.22e-05		0.000109
0.258	0.000116	3.21e-05		0.000109
0.258	0.00014	3.17e-05		0.000109
0.259	6.08e-05	3.21e-05		0.000108
0.259	4.82e-05	3.19e-05		0.000108
0.26	0.000144	3.19e-05		0.000108
0.26	0.000189	3.18e-05		0.000108
0.261	0.000146	3.2e-05		0.000108
0.261	0.000167	3.2e-05		0.000107
0.262	8.08e-05	3.2e-05		0.000107
0.262	0.000102	3.21e-05		0.000107
0.263	0.000112	3.18e-05		0.000107
0.263	0.000123	3.18e-05		0.000106
0.263	8.31e-05	3.19e-05		0.000106
0.264	0.000121	3.18e-05		0.000106
0.264	0.000144	3.18e-05		0.000106
0.265	0.000127	3.19e-05		0.000105
0.265	0.000122	3.17e-05		0.000105
0.266	9.3e-05	3.17e-05		0.000105
0.266	0.000101	3.15e-05		0.000104
0.267	8.52e-05	3.17e-05		0.000104
0.267	6.83e-05	3.17e-05		0.000104
0.268	9.84e-05	3.17e-05		0.000104
0.268	0.000142	3.17e-05		0.000103
0.268	0.000123	3.14e-05		0.000103
0.269	4.93e-05	3.18e-05		0.000103
0.269	0.000155	3.17e-05		0.000102
0.27	0.00011	3.15e-05		0.000102
0.27	2.12e-05	3.14e-05		0.000102
0.271	0.000104	3.15e-05		0.000101
0.271	0.000109	3.16e-05		0.000101
0.272	9.82e-05	3.17e-05		0.000101
0.272	0.00015	3.13e-05		0.000101
0.273	0.000129	3.16e-05		0.0001
0.273	0.000101	3.14e-05		9.99e-05
0.273	9.15e-05	3.16e-05		9.96e-05
0.274	7.73e-05	3.1e-05		9.92e-05
0.274	0.000108	3.12e-05		9.89e-05
0.275	3.26e-05	3.13e-05		9.86e-05
0.275	0.000103	3.12e-05		9.83e-05
0.276	0.000101	3.11e-05		9.79e-05
0.276	0.000107	3.14e-05		9.76e-05
0.277	5.91e-05	3.11e-05		9.73e-05
0.277	0.000124	3.11e-05		9.7e-05
0.278	3.09e-05	3.11e-05		9.66e-05
0.278	0.000175	3.12e-05		9.63e-05
0.278	9.11e-05	3.14e-05		9.6e-05
0.279	0.000113	3.13e-05		9.57e-05
0.279	7.75e-05	3.1e-05		9.54e-05
0.28	7.57e-05	3.1e-05		9.51e-05
0.28	0.000152	3.12e-05		9.48e-05
0.281	5.2e-05	3.11e-05		9.45e-05
0.281	0.000127	3.09e-05		9.42e-05
0.282	0.000124	3.12e-05		9.39e-05
0.282	6.46e-05	3.15e-05		9.36e-05
0.283	0.000124	3.09e-05		9.33e-05
0.283	7.85e-05	3.11e-05		9.3e-05
0.283	6.81e-05	3.07e-05		9.27e-05
0.284	8.93e-05	3.09e-05		9.25e-05
0.284	6.97e-05	3.11e-05		9.22e-05
0.285	0.000111	3.06e-05		9.19e-05
0.285	0.000154	3.08e-05		9.17e-05
0.286	0.000106	3.06e-05		9.14e-05
0.286	0.00012	3.09e-05		9.12e-05
0.287	0.000104	3.06e-05		9.09e-05
0.287	9.12e-05	3.07e-05		9.07e-05
0.288	5.09e-05	3.08e-05		9.05e-05
0.288	0.000118	3.07e-05		9.03e-05
0.288	7.89e-05	3.08e-05		9.01e-05
0.289	7.75e-05	3.06e-05		8.99e-05
0.289	0.000158	3.05e-05		8.97e-05
0.29	3.55e-05	3.07e-05		8.95e-05
0.29	7.65e-05	3.06e-05		8.93e-05
0.291	8.03e-05	3.08e-05		8.91e-05
0.291	5.73e-05	3.06e-05		8.9e-05
0.292	9.32e-05	3.07e-05		8.88e-05
0.292	8.43e-05	3.07e-05		8.87e-05
0.293	8.34e-05	3.06e-05		8.85e-05
0.293	0.000146	3.06e-05		8.84e-05
0.293	0.000122	3.05e-05		8.83e-05
0.294	5.45e-05	3.06e-05		8.81e-05
0.294	8.77e-05	3.05e-05		8.8e-05
0.295	3.74e-05	3.03e-05		8.79e-05
0.295	8.28e-05	3.06e-05		8.79e-05
0.296	5.6e-05	3.03e-05		8.78e-05
0.296	8.39e-05	3.05e-05		8.77e-05
0.297	5.63e-05	3.04e-05		8.76e-05
0.297	9.9e-05	3.05e-05		8.76e-05
0.298	7.72e-05	3.05e-05		8.75e-05
0.298	3.96e-05	3.02e-05		8.75e-05
0.298	7.78e-05	3.05e-05		8.74e-05
0.299	6.73e-05	3.03e-05		8.74e-05
0.299	7.94e-05	3.04e-05		8.74e-05
0.3	8.37e-05	3.03e-05		8.74e-05
0.3	9.57e-05	3.02e-05		8.74e-05
0.301	0.00014	3.04e-05		8.74e-05
0.301	0.00012	3.02e-05		8.74e-05
0.302	6.54e-05	3.03e-05		8.74e-05
0.302	4.58e-05	3.02e-05		8.74e-05
0.303	9.58e-05	3.05e-05		8.74e-05
0.303	0.000166	3.02e-05		8.75e-05
0.303	7.39e-05	3.01e-05		8.75e-05
0.304	8e-05	3.03e-05		8.76e-05
0.304	5.95e-05	3.01e-05		8.76e-05
0.305	0.000109	3.02e-05		8.77e-05
0.305	6.75e-05	3.02e-05		8.77e-05
0.306	2.18e-05	3.01e-05		8.78e-05
0.306	9.64e-05	3.01e-05		8.79e-05
0.307	5.04e-05	2.98e-05		8.8e-05
0.307	9.36e-05	3.03e-05		8.8e-05
0.308	0.000105	3.01e-05		8.81e-05
0.308	5.73e-05	3.01e-05		8.82e-05
0.308	6e-05	3e-05		8.83e-05
0.309	0.000152	3.01e-05		8.84e-05
0.309	8.26e-05	3.02e-05		8.85e-05
0.31	4.69e-05	3.06e-05		8.86e-05
0.31	0.000115	3.13e-05		8.87e-05
0.311	0.000127	3.15e-05		8.88e-05
0.311	0.000132	3.13e-05		8.9e-05
0.312	0.000111	3.2e-05		8.91e-05
0.312	4.94e-05	3.17e-05		8.92e-05
0.313	0.000101	3.2e-05		8.93e-05
0.313	8.29e-05	3.27e-05		8.94e-05
0.313	7.17e-05	3.23e-05		8.95e-05
0.314	0.000141	3.28e-05		8.97e-05
0.314	8.77e-05	3.25e-05		8.98e-05
0.315	0.000114	3.31e-05		8.99e-05
0.315	0.000138	3.31e-05		9e-05
0.316	5.36e-05	3.31e-05		9.02e-05
0.316	8.7e-05	3.34e-05		9.03e-05
0.317	7.19e-05	3.31e-05		9.04e-05
0.317	6.51e-05	3.34e-05		9.05e-05
0.318	4.85e-05	3.37e-05		9.06e-05
0.318	0.000117	3.36e-05		9.08e-05
0.318	8.33e-05	3.38e-05		9.09e-05
0.319	0.000108	3.38e-05		9.1e-05
0.319	6.38e-05	3.39e-05		9.11e-05
0.32	5.31e-05	3.31e-05		9.12e-05
0.32	0.000142	3.26e-05		9.13e-05
0.321	4.68e-05	3.25e-05		9.15e-05
0.321	0.000131	3.26e-05		9.16e-05
0.322	9.01e-05	3.22e-05		9.17e-05
0.322	0.000139	3.21e-05		9.18e-05
0.323	0.000108	3.19e-05		9.19e-05
0.323	0.000127	3.19e-05		9.2e-05
0.323	7.3e-05	3.2e-05		9.21e-05
0.324	9.48e-05	3.15e-05		9.22e-05
0.324	0.000109	3.15e-05		9.22e-05
0.325	3.26e-05	3.16e-05		9.23e-05
0.325	8.47e-05	3.14e-05		9.24e-05
0.326	4.02e-05	3.15e-05		9.25e-05
0.326	0.000133	3.13e-05		9.26e-05
0.327	8.42e-05	3.14e-05		9.26e-05
0.327	8.31e-05	3.12e-05		9.27e-05
0.328	8.4e-05	3.1e-05		9.28e-05
0.328	0.000126	3.12e-05		9.28e-05
0.328	0.000123	3.1e-05		9.29e-05
0.329	9.07e-05	3.12e-05		9.3e-05
0.329	7.3e-05	3.11e-05		9.3e-05
0.33	9.44e-05	3.08e-05		9.31e-05
0.33	2.58e-05	3.09e-05		9.31e-05
0.331	0.000129	3.08e-05		9.32e-05
0.331	0.000123	3.09e-05		9.32e-05
0.332	6.88e-05	3.09e-05		9.32e-05
0.332	2.63e-05	3.06e-05		9.33e-05
0.333	0.000103	3.07e-05		9.33e-05
0.333	8.33e-05	3.08e-05		9.33e-05
0.333	8.39e-05	3.06e-05		9.34e-05
0.334	0.00011	3.06e-05		9.34e-05
0.334	0.000171	3.07e-05		9.34e-05
0.335	0.000103	3.07e-05		9.34e-05
0.335	8.27e-05	3.04e-05		9.35e-05
0.336	6.49e-05	3.04e-05		9.35e-05
0.336	8.89e-05	3.03e-05		9.35e-05
0.337	0.000137	3.03e-05		9.35e-05
0.337	0.000124	3.03e-05		9.35e-05
0.338	8.8e-05	3e-05		9.35e-05
0.338	6.33e-05	3.02e-05		9.35e-05
0.338	9.49e-05	3.02e-05		9.35e-05
0.339	8.09e-05	3.06e-05		9.35e-05
0.339	0.000145	2.98e-05		9.35e-05
0.34	8.84e-05	3e-05		9.35e-05
0.34	7.82e-05	3.02e-05		9.35e-05
0.341	0.000171	2.98e-05		9.36e-05
0.341	7.08e-05	2.99e-05		9.36e-05
0.342	0.000102	2.98e-05		9.36e-05
0.342	0.000114	2.99e-05		9.36e-05
0.343	0.000102	2.98e-05		9.36e-05
0.343	0.000121	3.02e-05		9.36e-05
0.343	0.000121	3.06e-05		9.36e-05
0.344	8.88e-05	3.09e-05		9.36e-05
0.344	9.99e-05	3.13e-05		9.36e-05
0.345	5.14e-05	3.12e-05		9.36e-05
0.345	7.1e-05	3.13e-05		9.36e-05
0.346	9.76e-05	3.18e-05		9.36e-05
0.346	0.000125	3.17e-05		9.36e-05
0.347	6.39e-05	3.21e-05		9.36e-05
0.347	8.29e-05	3.2e-05		9.36e-05
0.348	5.36e-05	3.23e-05		9.36e-05
0.348	0.000103	3.25e-05		9.36e-05
0.348	9.06e-05	3.24e-05		9.36e-05
0.349	5.7e-05	3.24e-05		9.36e-05
0.349	9.59e-05	3.22e-05		9.37e-05
0.35	6.45e-05	3.25e-05		9.37e-05
0.35	0.000112	3.25e-05		9.37e-05
0.351	9.27e-05	3.22e-05		9.37e-05
0.351	5.85e-05	3.25e-05		9.37e-05
0.352	4.45e-05	3.21e-05		9.38e-05
0.352	4.31e-05	3.26e-05		9.38e-05
0.353	5.49e-05	3.25e-05		9.38e-05
0.353	7.09e-05	3.24e-05		9.39e-05
0.353	7.9e-05	3.29e-05		9.39e-05
0.354	6.23e-05	3.21e-05		9.39e-05
0.354	0.000101	3.28e-05		9.4e-05
0.355	5.04e-05	3.23e-05		9.4e-05
0.355	0.000112	3.26e-05		9.41e-05
0.356	0.000116	3.3e-05		9.41e-05
0.356	8.89e-05	3.26e-05		9.42e-05
0.357	0.000144	3.28e-05		9.42e-05
0.357	6.33e-05	3.26e-05		9.43e-05
0.358	5.3e-05	3.29e-05		9.43e-05
0.358	7.33e-05	3.3e-05		9.44e-05
0.358	5.46e-05	3.27e-05		9.45e-05
0.359	0.000112	3.31e-05		9.45e-05
0.359	7.01e-05	3.25e-05		9.46e-05
0.36	7.23e-05	3.29e-05		9.47e-05
0.36	0.000134	3.3e-05		9.48e-05
0.361	0.000136	3.29e-05		9.48e-05
0.361	0.00014	3.34e-05		9.49e-05
0.362	0.000174	3.29e-05		9.5e-05
0.362	0.000159	3.31e-05		9.51e-05
0.363	0.000143	3.28e-05		9.51e-05
0.363	0.000105	3.34e-05		9.52e-05
0.363	9.74e-05	3.32e-05		9.53e-05
0.364	0.000118	3.3e-05		9.54e-05
0.364	8.33e-05	3.32e-05		9.55e-05
0.365	0.000134	3.31e-05		9.56e-05
0.365	8.3e-05	3.33e-05		9.56e-05
0.366	0.000105	3.34e-05		9.57e-05
0.366	3.62e-05	3.31e-05		9.58e-05
0.367	0.000107	3.33e-05		9.59e-05
0.367	4.61e-05	3.3e-05		9.6e-05
0.368	0.000114	3.34e-05		9.61e-05
0.368	0.000108	3.32e-05		9.62e-05
0.368	0.000103	3.37e-05		9.63e-05
0.369	0.000108	3.35e-05		9.64e-05
0.369	0.000112	3.35e-05		9.64e-05
0.37	7.43e-05	3.35e-05		9.65e-05
0.37	0.00013	3.33e-05		9.66e-05
0.371	0.000116	3.36e-05		9.67e-05
0.371	0.000143	3.34e-05		9.68e-05
0.372	4.29e-05	3.39e-05		9.69e-05
0.372	0.00011	3.32e-05		9.69e-05
0.373	0.000131	3.34e-05		9.7e-05
0.373	0.000111	3.38e-05		9.71e-05
0.373	7.95e-05	3.36e-05		9.72e-05
0.374	4.84e-05	3.36e-05		9.72e-05
0.374	0.0001	3.36e-05		9.73e-05
0.375	6.53e-05	3.37e-05		9.74e-05
0.375	0.000113	3.4e-05		9.74e-05
0.376	0.000129	3.33e-05		9.75e-05
0.376	7.7e-05	3.39e-05		9.75e-05
0.377	8.27e-05	3.37e-05		9.76e-05
0.377	0.000109	3.34e-05		9.76e-05
0.378	0.000118	3.36e-05		9.77e-05
0.378	3.66e-06	3.32e-05		9.77e-05
0.378	0.000125	3.37e-05		9.78e-05
0.379	0.000106	3.37e-05		9.78e-05
0.379	0.000129	3.37e-05		9.78e-05
0.38	5.39e-05	3.37e-05		9.78e-05
0.38	9.93e-05	3.33e-05		9.78e-05
0.381	0.000138	3.4e-05		9.79e-05
0.381	0.00011	3.34e-05		9.79e-05
0.382	7.85e-05	3.38e-05		9.79e-05
0.382	0.000101	3.37e-05		9.79e-05
0.383	0.000151	3.37e-05		9.79e-05
0.383	0.000114	3.42e-05		9.78e-05
0.383	6.68e-05	3.35e-05		9.78e-05
0.384	0.000163	3.36e-05		9.78e-05
0.384	9.97e-05	3.38e-05		9.78e-05
0.385	6.25e-05	3.39e-05		9.77e-05
0.385	4.87e-05	3.4e-05		9.77e-05
0.386	8.27e-05	3.38e-05		9.76e-05
0.386	0.000142	3.41e-05		9.76e-05
0.387	7.14e-05	3.39e-05		9.75e-05
0.387	9e-05	3.39e-05		9.75e-05
0.388	6.88e-05	3.41e-05		9.74e-05
0.388	8.59e-05	3.36e-05		9.73e-05
0.388	9.38e-05	3.43e-05		9.72e-05
0.389	7.59e-05	3.4e-05		9.72e-05
0.389	6.81e-05	3.38e-05		9.71e-05
0.39	8.97e-05	3.38e-05		9.7e-05
0.39	0.000168	3.39e-05		9.69e-05
0.391	5.75e-05	3.41e-05		9.67e-05
0.391	9.88e-05	3.37e-05		9.66e-05
0.392	0.00018	3.38e-05		9.65e-05
0.392	8.7e-05	3.4e-05		9.64e-05
0.393	7.27e-05	3.39e-05		9.63e-05
0.393	6.06e-05	3.39e-05		9.61e-05
0.393	0.000163	3.38e-05		9.6e-05
0.394	0.000136	3.38e-05		9.58e-05
0.394	6.94e-05	3.37e-05		9.57e-05
0.395	0.00013	3.38e-05		9.55e-05
0.395	0.000157	3.35e-05		9.53e-05
0.396	0.000101	3.38e-05		9.52e-05
0.396	0.000151	3.42e-05		9.5e-05
0.397	0.000123	3.38e-05		9.48e-05
0.397	0.000155	3.4e-05		9.46e-05
0.398	0.000103	3.39e-05		9.44e-05
0.398	0.000146	3.4e-05		9.43e-05
0.398	0.000109	3.4e-05		9.41e-05
0.399	9.5e-05	3.4e-05		9.39e-05
0.399	4.67e-05	3.4e-05		9.37e-05
0.4	0.000102	3.38e-05		9.35e-05
0.4	8.17e-05	3.41e-05		9.32e-05

## Sheet: PanelB
Distance	P(r)
	Mean	SD
0	0
0.597	7.07e-07	3.51e-08
1.19	1.42e-06	5.82e-08
1.79	2.15e-06	7.02e-08
2.39	2.9e-06	7.2e-08
2.98	3.68e-06	6.53e-08
3.58	4.49e-06	5.21e-08
4.18	5.34e-06	3.58e-08
4.78	6.24e-06	2.45e-08
5.37	7.21e-06	3.23e-08
5.97	8.26e-06	5.13e-08
6.57	9.39e-06	7.1e-08
7.16	1.06e-05	8.78e-08
7.76	1.19e-05	1e-07
8.36	1.33e-05	1.07e-07
8.95	1.49e-05	1.08e-07
9.55	1.65e-05	1.04e-07
10.2	1.82e-05	9.43e-08
10.7	2e-05	8.1e-08
11.3	2.19e-05	6.64e-08
11.9	2.39e-05	5.45e-08
12.5	2.6e-05	5.1e-08
13.1	2.81e-05	5.86e-08
13.7	3.02e-05	7.28e-08
14.3	3.23e-05	8.83e-08
14.9	3.45e-05	1.02e-07
15.5	3.66e-05	1.12e-07
16.1	3.87e-05	1.17e-07
16.7	4.08e-05	1.18e-07
17.3	4.27e-05	1.14e-07
17.9	4.47e-05	1.06e-07
18.5	4.65e-05	9.59e-08
19.1	4.82e-05	8.59e-08
19.7	4.99e-05	7.9e-08
20.3	5.14e-05	7.81e-08
20.9	5.28e-05	8.39e-08
21.5	5.42e-05	9.41e-08
22.1	5.54e-05	1.06e-07
22.7	5.65e-05	1.17e-07
23.3	5.75e-05	1.25e-07
23.9	5.85e-05	1.29e-07
24.5	5.93e-05	1.29e-07
25.1	6.01e-05	1.25e-07
25.7	6.07e-05	1.18e-07
26.3	6.13e-05	1.09e-07
26.9	6.19e-05	1.01e-07
27.5	6.23e-05	9.6e-08
28.1	6.27e-05	9.58e-08
28.7	6.3e-05	1.01e-07
29.3	6.33e-05	1.1e-07
29.8	6.34e-05	1.2e-07
30.4	6.35e-05	1.3e-07
31	6.36e-05	1.38e-07
31.6	6.35e-05	1.43e-07
32.2	6.34e-05	1.44e-07
32.8	6.32e-05	1.43e-07
33.4	6.29e-05	1.39e-07
34	6.25e-05	1.33e-07
34.6	6.21e-05	1.29e-07
35.2	6.16e-05	1.27e-07
35.8	6.1e-05	1.29e-07
36.4	6.03e-05	1.34e-07
37	5.96e-05	1.42e-07
37.6	5.88e-05	1.52e-07
38.2	5.79e-05	1.6e-07
38.8	5.71e-05	1.68e-07
39.4	5.61e-05	1.72e-07
40	5.52e-05	1.74e-07
40.6	5.43e-05	1.73e-07
41.2	5.33e-05	1.7e-07
41.8	5.24e-05	1.66e-07
42.4	5.14e-05	1.63e-07
43	5.05e-05	1.62e-07
43.6	4.97e-05	1.63e-07
44.2	4.88e-05	1.68e-07
44.8	4.8e-05	1.75e-07
45.4	4.72e-05	1.83e-07
46	4.65e-05	1.91e-07
46.6	4.58e-05	1.98e-07
47.2	4.51e-05	2.03e-07
47.8	4.45e-05	2.06e-07
48.3	4.39e-05	2.06e-07
48.9	4.33e-05	2.05e-07
49.5	4.28e-05	2.02e-07
50.1	4.23e-05	1.99e-07
50.7	4.17e-05	1.98e-07
51.3	4.13e-05	1.98e-07
51.9	4.08e-05	2.01e-07
52.5	4.03e-05	2.05e-07
53.1	3.98e-05	2.11e-07
53.7	3.93e-05	2.16e-07
54.3	3.89e-05	2.21e-07
54.9	3.84e-05	2.23e-07
55.5	3.79e-05	2.24e-07
56.1	3.74e-05	2.23e-07
56.7	3.7e-05	2.2e-07
57.3	3.65e-05	2.17e-07
57.9	3.6e-05	2.14e-07
58.5	3.55e-05	2.11e-07
59.1	3.5e-05	2.11e-07
59.7	3.45e-05	2.13e-07
60.3	3.4e-05	2.16e-07
60.9	3.36e-05	2.2e-07
61.5	3.31e-05	2.25e-07
62.1	3.26e-05	2.28e-07
62.7	3.21e-05	2.29e-07
63.3	3.16e-05	2.29e-07
63.9	3.11e-05	2.26e-07
64.5	3.06e-05	2.22e-07
65.1	3.01e-05	2.17e-07
65.7	2.95e-05	2.13e-07
66.3	2.9e-05	2.1e-07
66.9	2.85e-05	2.1e-07
67.4	2.79e-05	2.13e-07
68	2.73e-05	2.19e-07
68.6	2.67e-05	2.25e-07
69.2	2.61e-05	2.33e-07
69.8	2.54e-05	2.39e-07
70.4	2.48e-05	2.43e-07
71	2.41e-05	2.44e-07
71.6	2.35e-05	2.43e-07
72.2	2.28e-05	2.4e-07
72.8	2.21e-05	2.35e-07
73.4	2.14e-05	2.3e-07
74	2.07e-05	2.26e-07
74.6	2.01e-05	2.25e-07
75.2	1.94e-05	2.26e-07
75.8	1.87e-05	2.31e-07
76.4	1.81e-05	2.39e-07
77	1.74e-05	2.48e-07
77.6	1.68e-05	2.56e-07
78.2	1.62e-05	2.62e-07
78.8	1.55e-05	2.66e-07
79.4	1.49e-05	2.66e-07
80	1.43e-05	2.63e-07
80.6	1.37e-05	2.57e-07
81.2	1.32e-05	2.48e-07
81.8	1.26e-05	2.39e-07
82.4	1.2e-05	2.3e-07
83	1.14e-05	2.23e-07
83.6	1.09e-05	2.21e-07
84.2	1.03e-05	2.23e-07
84.8	9.77e-06	2.3e-07
85.4	9.23e-06	2.4e-07
86	8.69e-06	2.52e-07
86.5	8.17e-06	2.63e-07
87.1	7.65e-06	2.74e-07
87.7	7.15e-06	2.83e-07
88.3	6.67e-06	2.88e-07
88.9	6.21e-06	2.91e-07
89.5	5.77e-06	2.9e-07
90.1	5.36e-06	2.87e-07
90.7	4.98e-06	2.83e-07
91.3	4.62e-06	2.76e-07
91.9	4.29e-06	2.7e-07
92.5	3.99e-06	2.63e-07
93.1	3.73e-06	2.57e-07
93.7	3.49e-06	2.52e-07
94.3	3.28e-06	2.48e-07
94.9	3.09e-06	2.45e-07
95.5	2.93e-06	2.43e-07
96.1	2.78e-06	2.42e-07
96.7	2.65e-06	2.42e-07
97.3	2.54e-06	2.42e-07
97.9	2.43e-06	2.43e-07
98.5	2.33e-06	2.45e-07
99.1	2.22e-06	2.47e-07
99.7	2.12e-06	2.51e-07
100	2.01e-06	2.55e-07
101	1.9e-06	2.61e-07
102	1.77e-06	2.67e-07
102	1.64e-06	2.73e-07
103	1.49e-06	2.78e-07
103	1.34e-06	2.82e-07
104	1.18e-06	2.82e-07
104	1.01e-06	2.77e-07
105	8.35e-07	2.64e-07
106	6.6e-07	2.41e-07
106	4.85e-07	2.06e-07
107	3.15e-07	1.56e-07
107	1.52e-07	8.79e-08
108	0	0

## Sheet: PanelC
qRg	(qRg)2I/I0
0.25	0.0602
0.265	0.0669
0.28	0.0743
0.294	0.0833
0.309	0.0904
0.324	0.0995
0.339	0.108
0.353	0.119
0.368	0.128
0.383	0.139
0.398	0.15
0.412	0.159
0.427	0.17
0.442	0.183
0.456	0.194
0.471	0.205
0.486	0.217
0.501	0.231
0.515	0.243
0.53	0.254
0.545	0.271
0.559	0.281
0.574	0.297
0.589	0.311
0.604	0.322
0.618	0.337
0.633	0.35
0.648	0.364
0.663	0.379
0.677	0.394
0.692	0.409
0.707	0.424
0.721	0.437
0.736	0.452
0.751	0.466
0.766	0.48
0.78	0.499
0.795	0.51
0.81	0.529
0.825	0.541
0.839	0.559
0.854	0.575
0.869	0.586
0.883	0.602
0.898	0.616
0.913	0.631
0.928	0.643
0.942	0.657
0.957	0.67
0.972	0.689
0.986	0.699
1	0.718
1.02	0.727
1.03	0.738
1.05	0.759
1.06	0.771
1.07	0.786
1.09	0.796
1.1	0.815
1.12	0.827
1.13	0.836
1.15	0.845
1.16	0.857
1.18	0.875
1.19	0.887
1.21	0.894
1.22	0.908
1.24	0.915
1.25	0.927
1.27	0.942
1.28	0.947
1.3	0.964
1.31	0.967
1.33	0.981
1.34	0.989
1.35	0.993
1.37	1.01
1.38	1.02
1.4	1.02
1.41	1.03
1.43	1.04
1.44	1.05
1.46	1.05
1.47	1.06
1.49	1.07
1.5	1.08
1.52	1.08
1.53	1.08
1.55	1.09
1.56	1.1
1.58	1.1
1.59	1.11
1.6	1.12
1.62	1.12
1.63	1.12
1.65	1.12
1.66	1.13
1.68	1.13
1.69	1.14
1.71	1.14
1.72	1.14
1.74	1.15
1.75	1.15
1.77	1.15
1.78	1.15
1.8	1.14
1.81	1.15
1.83	1.15
1.84	1.17
1.86	1.15
1.87	1.15
1.88	1.14
1.9	1.15
1.91	1.15
1.93	1.16
1.94	1.15
1.96	1.16
1.97	1.15
1.99	1.15
2	1.15
2.02	1.15
2.03	1.16
2.05	1.14
2.06	1.15
2.08	1.15
2.09	1.14
2.11	1.15
2.12	1.14
2.13	1.12
2.15	1.15
2.16	1.13
2.18	1.13
2.19	1.12
2.21	1.13
2.22	1.12
2.24	1.11
2.25	1.12
2.27	1.12
2.28	1.1
2.3	1.13
2.31	1.1
2.33	1.1
2.34	1.1
2.36	1.1
2.37	1.09
2.39	1.1
2.4	1.1
2.41	1.08
2.43	1.09
2.44	1.08
2.46	1.08
2.47	1.07
2.49	1.07
2.5	1.06
2.52	1.07
2.53	1.05
2.55	1.05
2.56	1.05
2.58	1.05
2.59	1.05
2.61	1.04
2.62	1.02
2.64	1.03
2.65	1.02
2.66	1.02
2.68	1.03
2.69	1.03
2.71	1.02
2.72	0.994
2.74	0.983
2.75	0.995
2.77	0.989
2.78	1
2.8	0.996
2.81	1.01
2.83	1
2.84	0.992
2.86	0.97
2.87	0.964
2.89	0.979
2.9	0.968
2.91	0.956
2.93	0.958
2.94	0.96
2.96	0.964
2.97	0.931
2.99	0.959
3	0.932
3.02	0.933
3.03	0.919
3.05	0.915
3.06	0.924
3.08	0.911
3.09	0.904
3.11	0.899
3.12	0.887
3.14	0.922
3.15	0.92
3.17	0.908
3.18	0.878
3.19	0.873
3.21	0.894
3.22	0.884
3.24	0.862
3.25	0.857
3.27	0.841
3.28	0.882
3.3	0.824
3.31	0.845
3.33	0.839
3.34	0.849
3.36	0.835
3.37	0.824
3.39	0.844
3.4	0.82
3.42	0.82
3.43	0.825
3.44	0.796
3.46	0.81
3.47	0.807
3.49	0.793
3.5	0.779
3.52	0.783
3.53	0.786
3.55	0.789
3.56	0.748
3.58	0.761
3.59	0.745
3.61	0.749
3.62	0.761
3.64	0.726
3.65	0.757
3.67	0.741
3.68	0.744
3.7	0.73
3.71	0.703
3.72	0.703
3.74	0.695
3.75	0.699
3.77	0.68
3.78	0.689
3.8	0.709
3.81	0.677
3.83	0.625
3.84	0.659
3.86	0.644
3.87	0.624
3.89	0.64
3.9	0.627
3.92	0.649
3.93	0.603
3.95	0.609
3.96	0.62
3.97	0.566
3.99	0.596
4	0.587
4.02	0.591
4.03	0.576
4.05	0.578
4.06	0.563
4.08	0.575
4.09	0.546
4.11	0.528
4.12	0.509
4.14	0.534
4.15	0.532
4.17	0.516
4.18	0.532
4.2	0.511
4.21	0.498
4.22	0.459
4.24	0.488
4.25	0.479
4.27	0.484
4.28	0.509
4.3	0.467
4.31	0.472
4.33	0.454
4.34	0.464
4.36	0.436
4.37	0.429
4.39	0.401
4.4	0.423
4.42	0.428
4.43	0.432
4.45	0.394
4.46	0.407
4.48	0.377
4.49	0.401
4.5	0.373
4.52	0.382
4.53	0.349
4.55	0.319
4.56	0.396
4.58	0.343
4.59	0.339
4.61	0.318
4.62	0.352
4.64	0.319
4.65	0.297
4.67	0.312
4.68	0.288
4.7	0.284
4.71	0.291
4.73	0.291
4.74	0.276
4.75	0.303
4.77	0.257
4.78	0.281
4.8	0.273
4.81	0.257
4.83	0.237
4.84	0.291
4.86	0.249
4.87	0.282
4.89	0.266
4.9	0.246
4.92	0.249
4.93	0.255
4.95	0.219
4.96	0.197
4.98	0.222
4.99	0.232
5	0.203
5.02	0.166
5.03	0.153
5.05	0.201
5.06	0.196
5.08	0.245
5.09	0.19
5.11	0.183
5.12	0.176
5.14	0.178
5.15	0.129
5.17	0.153
5.18	0.139
5.2	0.16
5.21	0.184
5.23	0.158
5.24	0.209
5.25	0.15
5.27	0.0931
5.28	0.152
5.3	0.144
5.31	0.132
5.33	0.116
5.34	0.1
5.36	0.137
5.37	0.144
5.39	0.148
5.4	0.141
5.42	0.118
5.43	0.122
5.45	0.144
5.46	0.135
5.48	0.133
5.49	0.157
5.5	0.176
5.52	0.088
5.53	0.119
5.55	0.155
5.56	0.133
5.58	0.0642
5.59	0.149
5.61	0.146
5.62	0.112
5.64	0.0937
5.65	0.202
5.67	0.126
5.68	0.12
5.7	0.118
5.71	0.0755
5.73	0.112
5.74	0.114
5.75	0.0862
5.77	0.136
5.78	0.126
5.8	0.0768
5.81	0.0847
5.83	0.0698
5.84	0.134
5.86	0.078
5.87	0.144
5.89	0.098
5.9	0.148
5.92	0.102
5.93	0.126
5.95	0.139
5.96	0.118
5.98	0.109
5.99	0.0528
6.01	0.158
6.02	0.11
6.03	0.14
6.05	0.195
6.06	0.0952
6.08	0.071
6.09	0.125
6.11	0.0727
6.12	0.0853
6.14	0.152
6.15	0.135
6.17	0.12
6.18	0.146
6.2	0.117
6.21	0.143
6.23	0.0917
6.24	0.0266
6.26	0.137
6.27	0.138
6.28	0.193
6.3	0.0882
6.31	0.142
6.33	0.11
6.34	0.182
6.36	0.166
6.37	0.163
6.39	0.162
6.4	0.0512
6.42	0.201
6.43	0.151
6.45	0.0566
6.46	0.0953
6.48	0.157
6.49	0.129
6.51	0.0891
6.52	0.227
6.53	0.133
6.55	0.0836
6.56	0.153
6.58	0.0896
6.59	0.109
6.61	0.157
6.62	0.0945
6.64	0.208
6.65	0.1
6.67	0.0905
6.68	0.142
6.7	0.215
6.71	0.134
6.73	0.222
6.74	0.177
6.76	0.12
6.77	0.234
6.78	0.119
6.8	0.148
6.81	0.118
6.83	0.147
6.84	0.133
6.86	0.15
6.87	0.109
6.89	0.183
6.9	0.102
6.92	0.105
6.93	0.123
6.95	0.148
6.96	0.0731
6.98	0.132
6.99	0.168
7	0.135
7.02	0.167
7.03	0.164
7.05	0.174
7.06	0.147
7.08	0.197
7.09	0.102
7.11	0.136
7.12	0.149
7.14	0.119
7.15	0.17
7.17	0.116
7.18	0.181
7.2	0.209
7.21	0.125
7.23	0.177
7.24	0.133
7.25	0.197
7.27	0.105
7.28	0.13
7.3	0.186
7.31	0.168
7.33	0.118
7.34	0.178
7.36	0.0821
7.37	0.11
7.39	0.189
7.4	0.269
7.42	0.209
7.43	0.166
7.45	0.188
7.46	0.116
7.48	0.179
7.49	0.14
7.5	0.242
7.52	0.171
7.53	0.263
7.55	0.138
7.56	0.139
7.58	0.142
7.59	0.133
7.61	0.151
7.62	0.211
7.64	0.171
7.65	0.218
7.67	0.129
7.68	0.245
7.7	0.274
7.71	0.203
7.73	0.188
7.74	0.1
7.75	0.19
7.77	0.178
7.78	0.27
7.8	0.141
7.81	0.191
7.83	0.0826
7.84	0.162
7.86	0.153
7.87	0.308
7.89	0.133
7.9	0.221
7.92	0.243
7.93	0.153
7.95	0.295
7.96	0.169
7.98	0.218
7.99	0.141
8	0.243
8.02	0.229
8.03	0.238
8.05	0.112
8.06	0.229
8.08	0.229
8.09	0.216
8.11	0.192
8.12	0.0715
8.14	0.162
8.15	0.202
8.17	0.133
8.18	0.203
8.2	0.16
8.21	0.152
8.22	0.142
8.24	0.247
8.25	0.175
8.27	0.169
8.28	0.14
8.3	0.0183
8.31	0.0416
8.33	0.207
8.34	0.251
8.36	0.109
8.37	0.0865
8.39	0.261
8.4	0.342
8.42	0.265
8.43	0.305
8.45	0.148
8.46	0.188
8.47	0.206
8.49	0.227
8.5	0.154
8.52	0.224
8.53	0.268
8.55	0.237
8.56	0.229
8.58	0.175
8.59	0.192
8.61	0.162
8.62	0.13
8.64	0.188
8.65	0.273
8.67	0.236
8.68	0.0953
8.7	0.301
8.71	0.213
8.72	0.0414
8.74	0.205
8.75	0.213
8.77	0.194
8.78	0.297
8.8	0.256
8.81	0.201
8.83	0.183
8.84	0.155
8.86	0.218
8.87	0.0659
8.89	0.209
8.9	0.206
8.92	0.218
8.93	0.121
8.94	0.254
8.96	0.0635
8.97	0.361
8.99	0.189
9	0.234
9.02	0.162
9.03	0.158
9.05	0.319
9.06	0.11
9.08	0.269
9.09	0.264
9.11	0.137
9.12	0.265
9.14	0.168
9.15	0.146
9.17	0.192
9.18	0.151
9.19	0.24
9.21	0.334
9.22	0.232
9.24	0.263
9.25	0.228
9.27	0.201
9.28	0.112
9.3	0.262
9.31	0.175
9.33	0.173
9.34	0.354
9.36	0.0796
9.37	0.172
9.39	0.181
9.4	0.13
9.41	0.212
9.43	0.192
9.44	0.191
9.46	0.334
9.47	0.28
9.49	0.126
9.5	0.203
9.52	0.087
9.53	0.193
9.55	0.131
9.56	0.197
9.58	0.132
9.59	0.234
9.61	0.183
9.62	0.094
9.64	0.185
9.65	0.161
9.66	0.19
9.68	0.201
9.69	0.23
9.71	0.339
9.72	0.292
9.74	0.159
9.75	0.112
9.77	0.234
9.78	0.407
9.8	0.182
9.81	0.197
9.83	0.147
9.84	0.27
9.86	0.168
9.87	0.0544
9.88	0.242
9.9	0.127
9.91	0.236
9.93	0.265
9.94	0.145
9.96	0.153
9.97	0.387
9.99	0.211
10	0.12
10	0.295
10	0.328
10	0.341
10.1	0.289
10.1	0.129
10.1	0.264
10.1	0.217
10.1	0.188
10.1	0.372
10.1	0.232
10.2	0.303
10.2	0.366
10.2	0.143
10.2	0.233
10.2	0.193
10.2	0.175
10.3	0.131
10.3	0.315
10.3	0.226
10.3	0.293
10.3	0.174
10.3	0.145
10.3	0.388
10.4	0.129
10.4	0.361
10.4	0.249
10.4	0.385
10.4	0.299
10.4	0.354
10.4	0.204
10.5	0.266
10.5	0.307
10.5	0.0918
10.5	0.24
10.5	0.114
10.5	0.379
10.5	0.24
10.6	0.238
10.6	0.241
10.6	0.363
10.6	0.355
10.6	0.262
10.6	0.212
10.6	0.275
10.7	0.0753
10.7	0.377
10.7	0.361
10.7	0.202
10.7	0.0775
10.7	0.304
10.8	0.247
10.8	0.249
10.8	0.329
10.8	0.511
10.8	0.308
10.8	0.248
10.8	0.195
10.9	0.269
10.9	0.414
10.9	0.376
10.9	0.268
10.9	0.193
10.9	0.29
10.9	0.248
11	0.448
11	0.273
11	0.242
11	0.531
11	0.22
11	0.32
11	0.358
11.1	0.32
11.1	0.38
11.1	0.381
11.1	0.281
11.1	0.317
11.1	0.163
11.1	0.226
11.2	0.312
11.2	0.4
11.2	0.205
11.2	0.267
11.2	0.173
11.2	0.332
11.2	0.294
11.3	0.185
11.3	0.313
11.3	0.211
11.3	0.369
11.3	0.305
11.3	0.193
11.4	0.147
11.4	0.143
11.4	0.182
11.4	0.236
11.4	0.264
11.4	0.208
11.4	0.337
11.5	0.169
11.5	0.378
11.5	0.391
11.5	0.302
11.5	0.489
11.5	0.216
11.5	0.181
11.6	0.251
11.6	0.188
11.6	0.387
11.6	0.242
11.6	0.25
11.6	0.466
11.6	0.471
11.7	0.487
11.7	0.609
11.7	0.557
11.7	0.503
11.7	0.37
11.7	0.344
11.7	0.417
11.8	0.296
11.8	0.476
11.8	0.296
11.8	0.375
11.8	0.13
11.8	0.383
11.9	0.166
11.9	0.411
11.9	0.391
11.9	0.375
11.9	0.391
11.9	0.408
11.9	0.271
12	0.476
12	0.427
