# Supplementary material for: Structural insights into tecovirimat antiviral activity and poxvirus resistance
Source: Nat Microbiol. 2025 Feb 12;10(3):734–48. doi: 10.1038/s41564-025-01936-6 (PMC11879855; doi:10.1038/s41564-025-01936-6)
Supplement: Supplementary file 10 — Raw data for PLA assays. [file 41564_2025_1936_MOESM10_ESM.xlsx]

## Sheet: A295E-anti-mouse
	DMSO						Tecovirimat
WT	47.1	51.3	45.5	44.1	44.6	40.5	52.5	50	50.6	53.7	48.1	49.1
F13 A295E	46.8	43.9	43.5	44.4	40.4	42.4	48.9	47.4	49.6	45.3	46.5	47.4

## Sheet: A295E-anti-rabbit
	DMSO						Tecovirimat
WT	43.2	42	33.1	36.8	37.9	37.9	50.1	49.1	45.2	48.2	45.6	47
F13 A295E	38.5	36.7	37.7	39.5	40.3	37.9	36.7	40.3	44	41.2	43.6	37.2

## Sheet: 4MUT-anti-mouse
	DMSO						Tecovirimat
WT	64	62.4	54.6	40.7	43.1	39.5	59.7	54.3	56.9	47.8	47	50.6
4MUT	55.1	52.8	51.7	46.2	42.6	43	54.4	49.2	52.5	47.9	47.2	45.3

## Sheet: 4MUT-anti-rabbit
	DMSO						Tecovirimat
WT	42.1	44.3	44.7	63.6	61.2	62.3	50	48	49.3	67.6	68	68.1
4MUT	44.4	47.2	47.2	65.9		66.7	43.3	46.3	43.2	66.1	67	66.5
